# Supplementary material for: Hybrid Sequencing of Full-Length cDNA Transcripts of Stems and Leaves in Dendrobium officinale
Source: Genes (Basel). 2017 Oct 5;8(10):257. doi: 10.3390/genes8100257 (PMC5664107; doi:10.3390/genes8100257)
Supplement: Supplementary file 1 [file genes-08-00257-s001.zip]

Archive with 3 entries (2 files):
- genes-223033- supplementary revised/
- genes-223033- supplementary revised/genes-223033-Supplementary Information.docx
- genes-223033- supplementary revised/Table S1.xlsx
