# Supplementary material for: Hybrid Sequencing of Full-Length cDNA Transcripts of Stems and Leaves in Dendrobium officinale
Source: Genes (Basel). 2017 Oct 5;8(10):257. doi: 10.3390/genes8100257 (PMC5664107; doi:10.3390/genes8100257)
Supplement: Supplementary file 1 [file genes-08-00257-s001.zip › genes-223033- supplementary revised/Table S1.xlsx]

## Sheet: Table S1
Gene_id	readcount_Dozl11	readcount_Dozs5	log2.Fold_change.	pvalue	qvalue	annotation
TR108385|c2_g1	24.3446	64.3958	-1.4034	1.74e-07	1.57e-05	Protein IN2-1 homolog B
TR127594|c1_g1	328.55	157.869	1.0574	1.09e-08	1.18e-06	Fructose-1,6-bisphosphatase, cytosolic
TR14460|c0_g1	8.96674	37.6186	-2.0688	7.06e-07	5.84e-05	-//-
TR16593|c0_g2	163.731	428.463	-1.3878	6.79e-41	4.59e-38	Pyruvate decarboxylase 4
TR16629|c1_g1	26.6262	74.2797	-1.4801	7.08e-09	7.89e-07	-//-
TR16902|c0_g1	604.124	138.58	2.1241	3.06e-53	2.83e-50	Photosystem II protein D1 {ECO:0000255|HAMAP-Rule:MF_01379}
TR17401|c0_g1	0	16.9983	-5.0873	6.53e-06	0.0004544	-//-
TR19180|c0_g1	121.942	39.21	1.6369	3.45e-08	3.5e-06	26S proteasome non-ATPase regulatory subunit 7 homolog A
TR19180|c0_g2	26.7715	109.518	-2.0324	5.09e-17	1.22e-14	26S proteasome non-ATPase regulatory subunit 7 homolog A
TR19230|c0_g1	185.266	50.5031	1.8752	1.63e-14	3.23e-12	Rubredoxin
TR19247|c0_g1	370.074	160.081	1.209	1.53e-12	2.49e-10	Polyubiquitin
TR19247|c0_g2	415.197	184.315	1.1716	4.71e-13	8.1e-11	Polyubiquitin
TR19247|c0_g3	476.856	173.418	1.4593	1.48e-22	4.82e-20	Polyubiquitin
TR19247|c0_g4	475.879	220.079	1.1126	2.84e-13	5.03e-11	Polyubiquitin
TR19538|c0_g1	16.2236	0	5.02	8.68e-05	0.0045559	Cytosolic invertase 1 {ECO:0000303|PubMed:18317796}
TR19942|c0_g3	39.8884	0	8.1881	2.97e-09	3.48e-07	-//-
TR20820|c0_g1	178.234	21.6465	3.0416	1.43e-26	5.91e-24	Probable fructose-bisphosphate aldolase 1, chloroplastic
TR2149|c0_g1	337.659	69.5197	2.2801	7.83e-34	4.24e-31	CBL-interacting serine/threonine-protein kinase 11
TR2149|c0_g2	66.9174	14.5248	2.2039	1.44e-07	1.31e-05	CBL-interacting serine/threonine-protein kinase 11
TR22900|c0_g1	1.5866	16.0214	-3.336	6.42e-05	0.0035326	Homeobox-leucine zipper protein HOX32
TR23188|c0_g1	41.8009	9.72031	2.1045	6.07e-05	0.0033583	Probable anion transporter 6, chloroplastic
TR23236|c1_g1	562.438	92.8963	2.598	4.31e-66	4.81e-63	1-aminocyclopropane-1-carboxylate oxidase 1
TR23267|c0_g1	118.652	50.7376	1.2256	4.82e-05	0.0027364	Pyrophosphate-energized vacuolar membrane proton pump
TR23352|c0_g1	277.045	91.2927	1.6015	3.69e-16	8.3e-14	ATP synthase delta chain, chloroplastic
TR23389|c0_g1	52.9748	15.0015	1.8202	6.31e-05	0.0034826	Probable protein phosphatase 2C 44
TR23389|c0_g2	2.78815	21.2909	-2.9329	1.13e-05	0.00074164	Probable protein phosphatase 2C 44
TR2688|c0_g1	21.8463	63.3041	-1.5349	4.82e-08	4.71e-06	Glycine cleavage system H protein 2, mitochondrial
TR27673|c0_g2	386.133	115.667	1.7391	3.19e-25	1.2e-22	Thioredoxin M1, chloroplastic
TR27690|c0_g1	415.933	173.95	1.2577	5.03e-15	1.05e-12	Phytoene synthase, chloroplastic
TR27784|c0_g1	22.5175	53.0455	-1.2362	1.09e-05	0.0007179	Probable aquaporin PIP1-4
TR28133|c0_g1	18.3069	0	5.5499	2.34e-05	0.0014263	Geraniol 8-hydroxylase
TR28786|c1_g1	0	18.557	-5.0265	2.52e-06	0.00019132	Homeobox-leucine zipper protein HOX33
TR29228|c0_g1	59.9742	12.1807	2.2997	2.71e-07	2.39e-05	-//-
TR29228|c0_g2	58.0922	15.8065	1.8778	1.68e-05	0.0010557	-//-
TR30764|c0_g2	8.88009	37.2957	-2.0704	7.8e-07	6.4e-05	Translationally-controlled tumor protein homolog
TR30764|c0_g3	85.6497	0	7.4204	3.06e-19	8.23e-17	Translationally-controlled tumor protein homolog
TR30839|c0_g1	67.917	22.9575	1.5648	7.93e-05	0.0042278	Polyubiquitin
TR30982|c0_g3	16.9046	0	7.889	9.08e-05	0.0047336	Acyl carrier protein 2, mitochondrial
TR30990|c0_g1	127.884	42.2511	1.5978	3.32e-08	3.38e-06	Photosystem II CP47 reaction center protein {ECO:0000255|HAMAP-Rule:MF_01495}
TR31449|c1_g1	7.63522	39.6598	-2.3769	4.78e-08	4.68e-06	Chorismate mutase 1, chloroplastic
TR31472|c0_g1	5.37004	29.2098	-2.4434	2.06e-06	0.00015925	Retrovirus-related Pol polyprotein from transposon TNT 1-94
TR31495|c0_g4	68.3203	5.54253	3.6237	4.73e-13	8.11e-11	Fructose-bisphosphate aldolase, chloroplastic
TR31577|c0_g2	16.1766	0	5.0158	8.91e-05	0.0046612	GATA transcription factor 28
TR31578|c0_g1	0	22.7983	-4.7074	2.19e-07	1.96e-05	Ribulose bisphosphate carboxylase small chain, chloroplastic
TR31974|c1_g1	390.819	152.62	1.3566	2.1e-16	4.77e-14	Photosystem I P700 chlorophyll a apoprotein A1 {ECO:0000255|HAMAP-Rule:MF_00458}
TR32041|c0_g1	0	23.6702	-4.6333	1.37e-07	1.25e-05	Protein ENHANCED DISEASE RESISTANCE 2
TR36785|c0_g1	210.603	104.724	1.0079	1.57e-05	0.00099146	Protein EXECUTER 1, chloroplastic
TR36880|c0_g2	137.762	36.2621	1.9256	1.28e-11	1.89e-09	N utilization substance protein B homolog {ECO:0000255|HAMAP-Rule:MF_00073}
TR36948|c2_g1	101.748	0	7.6689	3.42e-22	1.1e-19	Serine/threonine-protein kinase HT1
TR36948|c2_g3	40.7092	87.453	-1.1032	1.33e-07	1.22e-05	Serine/threonine-protein kinase HT1
TR36967|c0_g4	43.9037	9.15028	2.2625	1.38e-05	0.00089317	Probable small nuclear ribonucleoprotein G
TR37027|c0_g1	179.783	48.2112	1.8988	2.11e-14	4.16e-12	-//-
TR383|c0_g2	20.7637	0	5.376	7.17e-06	0.00049228	Ribulose bisphosphate carboxylase small chain, chloroplastic
TR383|c0_g3	4110.41	20.9021	7.6195	0	0	Ribulose bisphosphate carboxylase small chain, chloroplastic
TR383|c0_g4	597.343	22.6185	4.723	3.9e-122	8.93e-119	Ribulose bisphosphate carboxylase small chain, chloroplastic
TR38714|c0_g1	129.064	50.6535	1.3494	2.66e-06	0.00020094	Ubiquinol oxidase 4, chloroplastic/chromoplastic
TR39947|c5_g1	1891.74	691.903	1.4511	1.58e-83	2.42e-80	Pyrophosphate-energized vacuolar membrane proton pump
TR40335|c1_g1	552.033	133.935	2.0432	5.64e-46	4.2e-43	Photosystem II CP43 reaction center protein {ECO:0000255|HAMAP-Rule:MF_01496}
TR40515|c0_g1	65.2984	134.313	-1.0405	2.78e-10	3.64e-08	Protein IN2-1 homolog B
TR40516|c0_g1	30.8191	68.9746	-1.1622	1.34e-06	0.00010551	18 kDa seed maturation protein
TR41228|c0_g1	14.5693	67.2919	-2.2075	7.02e-12	1.06e-09	Chlorophyll a-b binding protein 1, chloroplastic
TR42209|c1_g1	2.14252	52.5023	-4.615	4.39e-15	9.22e-13	Zinc finger CCCH domain-containing protein 49
TR42210|c0_g2	0	15.0938	-4.9159	2.27e-05	0.0013847	-//-
TR4236|c0_g2	207.844	61.8627	1.7484	2.04e-14	4.01e-12	Ankyrin repeat domain-containing protein 2
TR43461|c0_g1	0	22.5799	-9.1092	6.03e-06	0.00042266	-//-
TR43561|c1_g1	255.626	83.3338	1.6171	2.84e-15	6.09e-13	Uncharacterized aarF domain-containing protein kinase At4g31390, chloroplastic
TR43731|c0_g1	0	13.1366	-4.7155	8.33e-05	0.0044124	Dirigent protein 21
TR43813|c2_g1	17.5143	0	5.6787	3.41e-05	0.0019989	Light-inducible protein CPRF2
TR44349|c0_g1	13.729	74.4439	-2.4389	3.68e-14	7.1e-12	Ribulose bisphosphate carboxylase small chain, chloroplastic
TR44349|c0_g3	1.32481	121.001	-6.5131	1.37e-32	7.04e-30	Ribulose bisphosphate carboxylase small chain, chloroplastic
TR44976|c1_g1	825.08	360.399	1.1949	1.92e-25	7.36e-23	V-type proton ATPase 16 kDa proteolipid subunit
TR45051|c0_g1	19.2833	0	4.6249	2.67e-05	0.0016	Zinc-finger homeodomain protein 2
TR45660|c0_g1	85.9206	12.358	2.7976	1.89e-12	3.03e-10	Transcription factor DIVARICATA
TR46887|c0_g1	0	34.0934	-6.0914	1.92e-10	2.53e-08	-//-
TR47320|c0_g1	192.467	67.8956	1.5032	1.64e-10	2.18e-08	Bifunctional purple acid phosphatase 26
TR4793|c0_g1	1140.21	411.531	1.4702	2.38e-52	2.05e-49	Phosphoenolpyruvate carboxylase 2
TR4794|c2_g1	1013.9	441.483	1.1995	3.87e-31	1.84e-28	Photosystem I reaction center subunit IV, chloroplastic
TR48085|c1_g1	202.644	23.9334	3.0818	2.06e-30	9.38e-28	pEARLI1-like lipid transfer protein 3
TR48085|c1_g2	57.4631	0	6.8446	8.65e-14	1.63e-11	pEARLI1-like lipid transfer protein 3
TR48085|c1_g6	90.2343	0	7.4956	4.31e-20	1.24e-17	pEARLI1-like lipid transfer protein 3
TR48108|c0_g1	81.2157	0	9.6993	8.37e-15	1.71e-12	-//-
TR48181|c0_g1	458.474	87.3851	2.3914	1.75e-48	1.41e-45	Ribulose-phosphate 3-epimerase, chloroplastic
TR48262|c0_g13	217.407	68.534	1.6655	7.12e-14	1.35e-11	-//-
TR48263|c1_g1	1.23511	39.2446	-4.9898	7.89e-12	1.18e-09	Ribulose bisphosphate carboxylase small chain, chloroplastic
TR48263|c1_g3	73.0673	356.786	-2.2878	3.89e-58	3.85e-55	Ribulose bisphosphate carboxylase small chain, chloroplastic
TR48264|c17_g1	8.90938	22301	-11.289	0	0	Mannose-specific lectin
TR49239|c0_g1	43.2654	101.098	-1.2245	1.56e-09	1.89e-07	-//-
TR49497|c0_g1	4.14958	22.5018	-2.439	3.14e-05	0.001856	Heat shock protein 83
TR496|c0_g2	35.7895	0	9.433	1.58e-07	1.43e-05	Uncharacterized protein At2g27730, mitochondrial
TR49996|c0_g1	5.77584	25.8228	-2.1605	2.65e-05	0.0015883	-//-
TR50039|c0_g1	0	15.489	-4.9532	1.75e-05	0.0010939	Glucomannan 4-beta-mannosyltransferase 9
TR50128|c0_g1	97.2776	38.8812	1.323	6.51e-05	0.0035693	LEC14B homolog
TR50146|c2_g1	4143.61	12.8953	8.3279	0	0	Metallothionein-like protein type 3
TR50213|c1_g1	2.44093	33.3602	-3.7726	2.08e-09	2.5e-07	Zinc finger protein 7
TR50360|c0_g1	93.9757	36.732	1.3552	5.7e-05	0.003189	Endo-1,3
TR50481|c2_g1	435.525	64.916	2.7461	2.38e-55	2.25e-52	Chromoplast-specific carotenoid-associated protein C1, chromoplast
TR50571|c0_g1	0	15.6292	-8.0007	5.72e-05	0.0031943	Homeobox protein knotted-1-like 6
TR50605|c0_g1	2.01376	19.9779	-3.3104	8.54e-06	0.00057665	-//-
TR50653|c0_g1	48.7575	104.872	-1.1049	7.39e-09	8.21e-07	Subtilisin-like protease SBT3.5 {ECO:0000303|PubMed:16193095}
TR50656|c0_g1	251.674	125.045	1.0091	2.26e-06	0.00017308	Probable E3 ubiquitin-protein ligase XERICO
TR50746|c0_g1	80.0471	25.3187	1.6606	5.9e-06	0.00041424	Tobamovirus multiplication protein 2A
TR50799|c0_g1	35.1085	90.666	-1.3687	1e-09	1.24e-07	-//-
TR51118|c0_g4	26.0197	1.79557	3.8571	4.51e-06	0.00032462	EPIDERMAL PATTERNING FACTOR-like protein 9 {ECO:0000303|PubMed:19435754}
TR51125|c0_g1	58.9484	11.8695	2.3122	3.08e-07	2.68e-05	Protein BZR1 homolog 1
TR51243|c1_g1	3.29525	30.8471	-3.2267	4.23e-08	4.19e-06	-//-
TR51288|c0_g1	3.4173	26.2302	-2.9403	1.07e-06	8.55e-05	Isoamylase 2, chloroplastic
TR51416|c2_g1	105.57	311.782	-1.5623	1.96e-34	1.09e-31	Sucrose transport protein SUT1
TR51568|c1_g1	1095.83	329.172	1.7351	3.64e-68	4.23e-65	Malate dehydrogenase [NADP], chloroplastic
TR51605|c2_g1	26.9606	113.811	-2.0777	5.32e-18	1.35e-15	Late embryogenesis abundant protein Dc3
TR51799|c0_g1	190.815	90.2181	1.0807	7.85e-06	0.00053353	Adagio-like protein 1
TR51854|c1_g1	101.909	342.409	-1.7484	1.59e-42	1.1e-39	Heavy metal-associated isoprenylated plant protein 26
TR51895|c1_g3	2.53856	22.0617	-3.1195	4.69e-06	0.00033642	28 kDa heat- and acid-stable phosphoprotein
TR51895|c1_g4	0	24.4087	-5.6093	6.14e-08	5.92e-06	28 kDa heat- and acid-stable phosphoprotein
TR52108|c0_g1	55.5921	0	7.5675	6.61e-13	1.11e-10	Transposon Ty3-I Gag-Pol polyprotein
TR52165|c2_g4	1.22535	25.3319	-4.3697	6.66e-08	6.38e-06	40S ribosomal protein S25
TR52181|c0_g1	396.628	164.764	1.2674	1.3e-14	2.6e-12	Zinc finger A20 and AN1 domain-containing stress-associated protein 4
TR52221|c2_g1	16.9644	54.3653	-1.6802	1.01e-07	9.34e-06	Septum-promoting GTP-binding protein 1
TR5225|c0_g1	2.99014	21.3944	-2.839	1.4e-05	0.00090381	-//-
TR52279|c0_g1	129.064	52.9976	1.2841	8.3e-06	0.0005619	-//-
TR52280|c1_g6	27.9169	0	5.8031	1.61e-07	1.47e-05	-//-
TR52365|c2_g1	11.3503	52.3622	-2.2058	1.48e-09	1.8e-07	Probable inactive linolenate hydroperoxide lyase {ECO:0000305|PubMed:9701595}
TR52445|c1_g1	46.5607	10.5507	2.1418	1.78e-05	0.0011096	SNF1-related protein kinase regulatory subunit beta-1
TR52566|c0_g1	220.599	27.4025	3.0091	4.14e-32	2.06e-29	-//-
TR52567|c3_g1	62.7318	741.292	-3.5628	8.17e-170	2.64e-166	-//-
TR53135|c0_g1	90.8013	27.7434	1.7106	7.17e-07	5.92e-05	-//-
TR53185|c3_g1	141.512	50.5554	1.485	6.12e-08	5.9e-06	Protein DCL, chloroplastic
TR53511|c0_g1	13.2457	38.8329	-1.5518	1.7e-05	0.0010643	Guanine nucleotide-binding protein subunit gamma 2
TR53598|c0_g1	18.6346	0	8.519	6.61e-05	0.0036204	-//-
TR54192|c3_g2	1.16737	72.6625	-5.9599	1.23e-20	3.63e-18	-//-
TR54361|c0_g1	436.558	1247.88	-1.5152	6.4e-128	1.69e-124	Glucose-1-phosphate adenylyltransferase small subunit, chloroplastic
TR54416|c0_g1	0	25.0608	-5.0969	4.38e-08	4.32e-06	Myb family transcription factor APL
TR54448|c0_g1	181.567	81.5802	1.1542	2.56e-06	0.00019428	Quinone oxidoreductase-like protein At1g23740, chloroplastic
TR54467|c1_g3	731.66	329.26	1.1519	4.44e-21	1.36e-18	V-type proton ATPase catalytic subunit A
TR54487|c0_g1	93.4063	36.4389	1.358	5.79e-05	0.003231	AarF domain-containing protein kinase 4
TR54509|c0_g1	106.73	3.80997	4.808	1.94e-23	6.55e-21	UDP-glycosyltransferase 73C3
TR54544|c8_g1	1.15944	2370.46	-10.998	0	0	Mannose-specific lectin
TR54731|c0_g2	6.77662	31.1387	-2.2001	3.21e-06	0.00023764	NADH dehydrogenase [ubiquinone] 1 alpha subcomplex subunit 6
TR54731|c0_g3	53.9408	0	6.7533	4.46e-13	7.7e-11	NADH dehydrogenase [ubiquinone] 1 alpha subcomplex subunit 6
TR54731|c0_g6	8.81724	29.2068	-1.7279	7.33e-05	0.0039602	NADH dehydrogenase [ubiquinone] 1 alpha subcomplex subunit 6
TR55093|c0_g1	0	15.6306	-5.1934	1.5e-05	0.00095761	Mannose-specific lectin
TR55109|c1_g11	77.6575	5.18058	3.9059	1.66e-15	3.6e-13	Thioredoxin F, chloroplastic
TR55109|c1_g16	62.456	5.18595	3.5902	5.74e-12	8.76e-10	Thioredoxin F, chloroplastic
TR55109|c1_g17	0	19.955	-5.4754	9.74e-07	7.85e-05	Thioredoxin F, chloroplastic
TR55109|c1_g4	369.8	91.0485	2.022	7.27e-31	3.39e-28	Thioredoxin F, chloroplastic
TR55124|c1_g3	14.6773	69.4196	-2.2418	2.24e-12	3.57e-10	Ubiquitin-conjugating enzyme E2 8
TR55208|c1_g1	2931.73	1233	1.2496	9.74e-95	1.77e-91	Oxygen-evolving enhancer protein 1, chloroplastic
TR55333|c1_g1	29.808	61.5256	-1.0455	1.84e-05	0.0011439	-//-
TR55361|c1_g2	1.14113	40.7706	-5.159	2.79e-12	4.4e-10	Ribulose bisphosphate carboxylase small chain, chloroplastic
TR56161|c1_g6	48.8515	9.19033	2.4102	1.56e-06	0.00012231	30S ribosomal protein S31, chloroplastic
TR57280|c0_g1	0	13.1884	-4.7212	8.05e-05	0.0042773	Protein GLUTAMINE DUMPER 7
TR57578|c0_g2	99.7204	18.7485	2.4111	6.69e-12	1.02e-09	31 kDa ribonucleoprotein, chloroplastic
TR58372|c1_g1	3.47832	51.3369	-3.8835	6.88e-14	1.3e-11	Protein WALLS ARE THIN 1
TR58453|c1_g1	161.092	63.7364	1.3377	2.01e-07	1.8e-05	Cysteine synthase, chloroplastic/chromoplastic
TR58742|c2_g2	2.42933	22.7856	-3.2295	2.45e-06	0.00018645	Low-temperature-induced 65 kDa protein
TR58780|c105_g1	11.8995	24033.1	-10.98	0	0	Mannose-specific lectin
TR58803|c0_g1	0	22.8598	-4.7419	2.06e-07	1.85e-05	Serine/threonine-protein kinase CDL1 {ECO:0000305}
TR58839|c1_g1	196.75	20.4019	3.2696	1.89e-31	9.11e-29	Fructose-bisphosphate aldolase, chloroplastic
TR58850|c0_g1	26.7892	101.355	-1.9197	5.06e-15	1.05e-12	21 kDa protein
TR58891|c2_g2	0	14.9956	-7.8706	7.24e-05	0.0039311	-//-
TR58914|c1_g1	95.0131	16.9006	2.491	7.05e-12	1.07e-09	-//-
TR58938|c0_g1	501.756	104.034	2.2699	4.07e-49	3.34e-46	Cytochrome b6-f complex iron-sulfur subunit, chloroplastic
TR59009|c0_g1	233.655	62.2681	1.9078	2.16e-18	5.52e-16	Probable solanesyl-diphosphate synthase 3, chloroplastic
TR59021|c0_g1	2.3799	19.6179	-3.0432	1.9e-05	0.0011751	Probable UDP-arabinose 4-epimerase 1
TR59035|c0_g1	332.876	1271.51	-1.9335	1.77e-170	5.93e-167	Probable aquaporin TIP1-1
TR59044|c0_g1	42.2311	10.3533	2.0282	9.12e-05	0.0047489	Elongation factor 1-alpha
TR59044|c0_g10	0	31.0351	-7.5101	6.32e-09	7.11e-07	Elongation factor 1-alpha
TR59044|c0_g8	38.7216	0	9.3438	4.14e-08	4.12e-06	Elongation factor 1-alpha
TR59044|c0_g9	0	45.7856	-6.896	4.88e-13	8.34e-11	Elongation factor 1-alpha
TR59068|c0_g9	16.3438	46.9041	-1.521	2.96e-06	0.00022145	-//-
TR59127|c1_g8	20.4873	48.4677	-1.2423	2.48e-05	0.0014975	MADS-box transcription factor 18
TR59227|c1_g10	0	57.8221	-6.8536	4.12e-16	9.23e-14	Polyubiquitin
TR59227|c1_g5	2.75886	92.4479	-5.0665	7.68e-26	3.03e-23	Polyubiquitin
TR59227|c1_g6	9.6917	68.2976	-2.817	1.03e-14	2.09e-12	Polyubiquitin
TR59719|c0_g1	155.692	31.802	2.2915	1.41e-16	3.26e-14	Universal stress protein A-like protein
TR60194|c1_g1	45.5843	9.03646	2.3347	5.8e-06	0.0004077	-//-
TR60201|c0_g1	5.0039	102.967	-4.363	1.37e-27	5.79e-25	Alanine--glyoxylate aminotransferase 2 homolog 3, mitochondrial
TR60206|c0_g2	0	218.606	-8.9993	1.16e-45	8.53e-43	Cytochrome P450 71D7
TR60207|c0_g1	73.9601	21.541	1.7797	3.57e-06	0.00026239	Chaperone protein dnaJ 8, chloroplastic
TR60304|c0_g1	13.0583	35.3643	-1.4373	8.61e-05	0.0045359	Probable UMP/CMP kinase 2
TR60410|c1_g1	998.57	472.241	1.0803	1.56e-24	5.75e-22	Uncharacterized protein At2g37660, chloroplastic
TR60495|c1_g13	1720.98	68.9072	4.6424	0	0	Photosystem II 10 kDa polypeptide, chloroplastic
TR60495|c1_g14	104.884	319.28	-1.606	2.69e-36	1.59e-33	Photosystem II 10 kDa polypeptide, chloroplastic
TR60495|c1_g2	1509.24	442.22	1.771	1.39e-96	2.58e-93	Photosystem II 10 kDa polypeptide, chloroplastic
TR60495|c1_g7	330.114	91.2956	1.8543	3.31e-24	1.18e-21	Photosystem II 10 kDa polypeptide, chloroplastic
TR60496|c3_g7	25.9971	134.389	-2.37	1.06e-23	3.72e-21	Glycine-rich RNA-binding protein GRP2A
TR60692|c0_g1	88.6056	319.719	-1.8513	2.68e-42	1.84e-39	Protein trichome birefringence-like 26
TR60789|c1_g1	14.3404	56.5131	-1.9785	2.88e-09	3.4e-07	Putative pyrophosphatase PpaX {ECO:0000255|HAMAP-Rule:MF_01250}
TR60818|c0_g1	367.211	61.8563	2.5696	3.76e-43	2.65e-40	Chloroplast stem-loop binding protein of 41 kDa b, chloroplastic
TR60868|c1_g2	143.943	46.3317	1.6354	2.11e-09	2.53e-07	-//-
TR60868|c1_g4	26.1417	54.2574	-1.0535	5.33e-05	0.0029947	-//-
TR60887|c1_g1	198.128	20.4175	3.2786	9.58e-32	4.67e-29	-//-
TR60988|c1_g1	717.329	293.218	1.2907	4.23e-26	1.69e-23	Photosystem I reaction center subunit II, chloroplastic
TR60989|c1_g1	1044.57	392.232	1.4131	1.4e-44	1e-41	V-type proton ATPase subunit B 2
TR61039|c3_g1	1066.58	510.236	1.0638	3.23e-25	1.21e-22	Remorin
TR61165|c1_g4	12.3822	47.5357	-1.9407	7.02e-08	6.68e-06	-//-
TR61178|c1_g1	1.22046	42.9403	-5.1368	7.51e-13	1.25e-10	-//-
TR61181|c0_g1	25.0805	372.148	-3.8912	1.54e-90	2.58e-87	Pathogenesis-related protein 1
TR61921|c0_g4	0	14.6322	-4.2791	4.35e-05	0.002488	-//-
TR61987|c0_g1	3.66139	78.544	-4.423	1.58e-21	4.96e-19	Hydroquinone glucosyltransferase
TR62058|c0_g1	74.5843	21.6528	1.7843	3.09e-06	0.00022967	RNA-binding protein 24
TR62065|c0_g2	312.966	0	10.624	4.1e-46	3.08e-43	-//-
TR62065|c0_g3	0	464.253	-12.618	3.98e-53	3.65e-50	-//-
TR62065|c0_g4	58.9978	0	6.8826	4.26e-14	8.17e-12	-//-
TR62106|c0_g1	311.96	120.359	1.374	1.02e-13	1.92e-11	Ferredoxin-thioredoxin reductase catalytic chain, chloroplastic
TR62142|c0_g1	0	12.8489	-5.1331	8.79e-05	0.0046085	-//-
TR62159|c93_g2	163.566	73.0215	1.1635	6.66e-06	0.00046118	Enolase 1
TR62356|c1_g1	219.829	60.3245	1.8656	8.39e-17	1.98e-14	Thioredoxin-like 1-2, chloroplastic
TR62376|c3_g2	1520.36	607.097	1.3244	2.55e-56	2.47e-53	Oxygen-evolving enhancer protein 2-1, chloroplastic
TR62427|c1_g1	2.25786	22.5638	-3.321	2.18e-06	0.00016767	MADS-box protein CMB1
TR62451|c1_g1	115.517	50.126	1.2045	8.35e-05	0.0044189	-//-
TR62453|c2_g1	147.618	60.0705	1.2971	1.45e-06	0.00011388	ADP-ribosylation factor-like protein 8B
TR62455|c0_g1	137.729	63.2406	1.1229	7.2e-05	0.0039093	Uncharacterized protein At1g15400
TR62479|c2_g1	495.788	13.3608	5.2136	9.55e-106	1.94e-102	Auxin-binding protein ABP19a
TR62479|c2_g2	110.716	1.29148	6.4217	1.93e-25	7.38e-23	Auxin-binding protein ABP19a
TR62552|c0_g1	19.2223	46.7454	-1.282	2.44e-05	0.0014812	Phosphoenolpyruvate/phosphate translocator 2, chloroplastic
TR62599|c0_g3	6.66861	32.5288	-2.2863	1.23e-06	9.71e-05	Pathogenesis-related protein 1
TR62599|c0_g5	14.9495	137.513	-3.2014	8.28e-31	3.82e-28	Pathogenesis-related protein 1
TR62599|c0_g7	12.6861	41.9946	-1.727	2e-06	0.00015484	Pathogenesis-related protein 1
TR62649|c0_g1	221.629	50.6911	2.1283	1.2e-20	3.56e-18	Uncharacterized protein At2g34460, chloroplastic
TR62651|c0_g15	0	45.3841	-6.5041	3.28e-13	5.78e-11	-//-
TR62651|c0_g17	52.5623	4.07667	3.6886	1.6e-10	2.14e-08	-//-
TR62651|c0_g18	226.926	63.202	1.8442	5.51e-17	1.32e-14	-//-
TR62651|c0_g19	120.149	33.7949	1.8299	1.42e-09	1.73e-07	-//-
TR62651|c0_g2	23.8277	1.43216	4.0564	7.58e-06	0.00051641	-//-
TR62651|c0_g24	0	20.9607	-5.3896	5.22e-07	4.38e-05	-//-
TR62651|c0_g3	34.702	0	6.1169	5.02e-09	5.74e-07	-//-
TR62651|c0_g9	161.163	9.03207	4.1573	7.28e-32	3.59e-29	-//-
TR62750|c1_g1	218.036	93.9787	1.2142	4.95e-08	4.82e-06	Phosphoglucan, water dikinase, chloroplastic
TR62754|c0_g1	8.18199	55.8361	-2.7707	3.79e-12	5.85e-10	Putative phosphatidylglycerol/phosphatidylinositol transfer protein DDB_G0282179
TR62754|c0_g10	59.7093	180.14	-1.5931	5.15e-21	1.56e-18	Putative phosphatidylglycerol/phosphatidylinositol transfer protein DDB_G0282179
TR62754|c0_g3	15.5841	46.1768	-1.5671	2.39e-06	0.00018242	Putative phosphatidylglycerol/phosphatidylinositol transfer protein DDB_G0282179
TR62754|c0_g5	0	45.3464	-6.5029	3.35e-13	5.88e-11	Putative phosphatidylglycerol/phosphatidylinositol transfer protein DDB_G0282179
TR62754|c0_g7	0	24.121	-5.5922	7.33e-08	6.96e-06	Putative phosphatidylglycerol/phosphatidylinositol transfer protein DDB_G0282179
TR62754|c0_g9	47.127	120.261	-1.3515	2.87e-12	4.5e-10	Putative phosphatidylglycerol/phosphatidylinositol transfer protein DDB_G0282179
TR62772|c0_g1	89.3989	0	6.5159	8.24e-21	2.47e-18	Transcription factor bHLH63
TR62809|c1_g3	83.0318	13.4463	2.6265	3.02e-11	4.29e-09	Probable calcium-binding protein CML29
TR62881|c3_g1	1635.14	499.258	1.7116	2.09e-98	3.95e-95	Protein LURP-one-related 8
TR63048|c0_g1	28.2537	112.003	-1.987	5.34e-17	1.28e-14	-//-
TR63060|c0_g1	97.0793	37.1384	1.3863	2.83e-05	0.0016846	-//-
TR63079|c3_g11	3.6681	103.701	-4.8213	1.51e-28	6.56e-26	-//-
TR63079|c3_g13	0	41.8232	-7.6052	1.91e-11	2.76e-09	-//-
TR63079|c3_g26	6.60576	194.979	-4.8835	2.68e-52	2.29e-49	-//-
TR63079|c3_g39	0	21.6987	-6.0094	3.65e-07	3.14e-05	-//-
TR63079|c3_g7	14.8036	58.4391	-1.981	1.52e-09	1.85e-07	-//-
TR63085|c1_g1	258.373	119.029	1.1181	6.27e-08	6.03e-06	-//-
TR63142|c0_g3	33.8068	85.4254	-1.3373	4.93e-09	5.66e-07	Probable cellulose synthase A catalytic subunit 6 [UDP-forming]
TR63270|c0_g1	39.543	8.25493	2.2601	3.76e-05	0.0021865	Quinolinate synthase, chloroplastic
TR63339|c2_g1	2107.58	241.323	3.1265	3.92e-304	2.28e-300	Serine--glyoxylate aminotransferase
TR63405|c0_g2	27.3518	72.534	-1.407	2.79e-08	2.9e-06	10 kDa chaperonin
TR64044|c0_g2	0	31.9837	-5.9177	6.3e-10	7.92e-08	-//-
TR64046|c1_g1	4.26064	24.9592	-2.5504	7.59e-06	0.00051691	-//-
TR64225|c1_g1	40.4577	110.041	-1.4435	3.81e-12	5.87e-10	Cinnamoyl-CoA reductase 1
TR64520|c0_g1	160.796	56.1751	1.5172	3.75e-09	4.35e-07	Rubisco accumulation factor 1, chloroplastic
TR64521|c0_g1	83.7946	28.6725	1.5472	1.45e-05	0.00092821	Regulatory protein NPR1
TR64523|c1_g1	563.211	212.98	1.403	1.8e-24	6.59e-22	Heme-binding protein 2
TR64560|c0_g1	29.3503	4.83573	2.6016	8.64e-05	0.004544	Protein kinase 2A, chloroplastic
TR64619|c0_g2	153.579	48.0642	1.6759	2.49e-10	3.27e-08	Thioredoxin-like protein HCF164, chloroplastic
TR64720|c0_g1	1026.77	159.265	2.6886	1.48e-124	3.68e-121	Zinc finger protein CONSTANS-LIKE 16
TR64762|c1_g1	59.3755	6.83841	3.1181	4.23e-10	5.43e-08	Probable pyridoxal biosynthesis protein PDX1.1
TR64775|c0_g1	244.459	69.5564	1.8133	1.07e-17	2.63e-15	Acetyl-coenzyme A carboxylase carboxyl transferase subunit beta, chloroplastic {ECO:0000255|HAMAP-Rule:MF_01395}
TR64818|c2_g1	5030.66	127.226	5.3053	0	0	Ribulose bisphosphate carboxylase small chain, chloroplastic
TR64913|c1_g2	24.3952	56.5038	-1.2117	7.26e-06	0.00049775	-//-
TR64941|c0_g11	59.9577	0	6.9059	2.74e-14	5.34e-12	V-type proton ATPase subunit F
TR64941|c0_g7	0	28.9748	-8.0273	4.47e-08	4.39e-06	V-type proton ATPase subunit F
TR64965|c2_g1	35.8206	6.69187	2.4203	3.71e-05	0.0021574	Uncharacterized N-acetyltransferase ycf52
TR65046|c0_g1	52.0656	12.039	2.1126	7.15e-06	0.00049174	Geraniol 8-hydroxylase
TR65070|c2_g11	1119.42	458.524	1.2877	1.31e-39	8.5e-37	BTB/POZ and TAZ domain-containing protein 2
TR65070|c2_g13	2140.34	4522.48	-1.0793	1.24e-307	7.7e-304	BTB/POZ and TAZ domain-containing protein 2
TR65070|c2_g14	798.071	10.6943	6.2216	7.07e-173	2.47e-169	BTB/POZ and TAZ domain-containing protein 2
TR65070|c2_g2	2.55382	19.5256	-2.9346	2.6e-05	0.0015653	-//-
TR65070|c2_g6	501.324	118.749	2.0778	5.18e-43	3.61e-40	BTB/POZ and TAZ domain-containing protein 2
TR65070|c2_g7	214.889	467.19	-1.1204	8.22e-35	4.68e-32	BTB/POZ and TAZ domain-containing protein 2
TR65070|c2_g9	183.245	0	8.9721	2.99e-34	1.64e-31	BTB/POZ and TAZ domain-containing protein 2
TR65207|c0_g1	660.279	177.543	1.8949	1.97e-48	1.57e-45	50S ribosomal protein L1, chloroplastic
TR65225|c0_g1	4.88796	22.5111	-2.2033	7.42e-05	0.0039972	Alpha,alpha-trehalose-phosphate synthase [UDP-forming] 1
TR65229|c0_g1	101.179	36.732	1.4618	6.53e-06	0.0004544	RING finger protein 141
TR65300|c0_g1	22.6402	84.743	-1.9042	1.05e-12	1.72e-10	Cysteine proteinase inhibitor 5
TR65305|c1_g1	285.712	78.2997	1.8675	2.1e-21	6.55e-19	Cysteine synthase
TR65306|c0_g1	244.035	121.138	1.0104	3.11e-06	0.0002308	Protein FLX-like 3
TR65420|c1_g20	0	31.6091	-5.9823	8.18e-10	1.02e-07	Protein LIGHT-DEPENDENT SHORT HYPOCOTYLS 6
TR65443|c1_g1	96.8059	27.74	1.8031	8.14e-08	7.68e-06	Starch synthase 1, chloroplastic/amyloplastic
TR65463|c1_g8	0	21.3827	-7.0414	8.9e-07	7.24e-05	ADP-ribosylation factor 2
TR65473|c0_g1	8.90938	39.7175	-2.1564	1.93e-07	1.74e-05	Probable BOI-related E3 ubiquitin-protein ligase 3
TR65701|c2_g10	3.64125	26.2199	-2.8482	1.48e-06	0.0001158	Tryptophan--tRNA ligase, cytoplasmic
TR65701|c2_g8	16.4769	0	5.0424	7.53e-05	0.0040503	Tryptophan--tRNA ligase, cytoplasmic
TR65706|c0_g1	34.1882	192.497	-2.4933	8.76e-35	4.96e-32	Chlorophyll a-b binding protein of LHCII type I, chloroplastic
TR65743|c0_g1	12.2657	137.163	-3.4832	1.84e-32	9.29e-30	Probable boron transporter 2
TR65777|c0_g3	12.2461	42.0665	-1.7803	1.31e-06	0.00010341	Arginine decarboxylase 1
TR65810|c1_g1	105.331	1705.53	-4.0172	0	0	Glucose-1-phosphate adenylyltransferase large subunit, chloroplastic/amyloplastic
TR65813|c1_g1	130.895	23.6902	2.466	1.34e-15	2.94e-13	Protein CURVATURE THYLAKOID 1D, chloroplastic
TR65853|c3_g1	331.662	147.41	1.1699	1.09e-10	1.48e-08	-//-
TR65889|c1_g2	144.381	62.2783	1.2131	9.3e-06	0.00062287	MADS-box transcription factor 14
TR65896|c2_g15	23.6123	0	6.6511	1.59e-06	0.00012441	Cytochrome b-c1 complex subunit 7
TR65906|c7_g2	139.246	54.4376	1.355	9.68e-07	7.82e-05	Chlorophyll a-b binding protein, chloroplastic
TR65906|c7_g3	5691.09	2504.54	1.1842	2.7e-162	8.4e-159	Chlorophyll a-b binding protein 40, chloroplastic
TR65906|c7_g6	8.83188	29.9029	-1.7595	5.06e-05	0.0028583	Chlorophyll a-b binding protein, chloroplastic
TR65906|c8_g1	0	113.223	-10.858	6.85e-19	1.8e-16	Terpene synthase 10
TR65907|c0_g2	65.3564	142.866	-1.1283	8.26e-12	1.23e-09	Thioredoxin-like protein CXXS1
TR65913|c1_g1	1415.64	288.592	2.2943	2.26e-137	6.35e-134	Ferredoxin--NADP reductase, leaf isozyme, chloroplastic
TR65948|c3_g1	708.26	289.849	1.289	1.01e-25	3.93e-23	Vacuolar-processing enzyme
TR65950|c1_g1	5.61413	92.9046	-4.0486	2.45e-24	8.78e-22	Delta(8)-fatty-acid desaturase 2
TR65958|c0_g3	201.971	44.1688	2.1931	8.72e-20	2.46e-17	-//-
TR65958|c0_g5	51.1844	8.52212	2.5864	2.42e-07	2.14e-05	-//-
TR65970|c0_g1	120.03	13.628	3.1388	5e-19	1.33e-16	UPF0301 protein Plut_0637 {ECO:0000255|HAMAP-Rule:MF_00758}
TR65984|c3_g1	122.657	39.3707	1.6394	3.01e-08	3.1e-06	Hippocampus abundant transcript 1 protein
TR66004|c1_g10	34.8223	6.97127	2.3205	7.99e-05	0.0042576	Ferredoxin-2, chloroplastic
TR66004|c1_g11	134.615	12.9251	3.3806	9.39e-23	3.11e-20	Ferredoxin-2, chloroplastic
TR66004|c1_g13	704.051	204.354	1.7846	1.28e-46	9.78e-44	Ferredoxin-2, chloroplastic
TR66004|c1_g3	408.224	126.554	1.6896	2.65e-25	1e-22	Ferredoxin
TR66004|c1_g8	93.6645	5.45167	4.1027	4.96e-19	1.32e-16	Ferredoxin-2, chloroplastic
TR66005|c4_g1	1505.13	357.225	2.075	3.15e-125	8.07e-122	-//-
TR66027|c1_g1	36.2484	130.276	-1.8456	3.79e-18	9.67e-16	LIM domain-containing protein WLIM1 {ECO:0000305}
TR66105|c1_g1	2.40309	18.6244	-2.9542	3.81e-05	0.0022113	-//-
TR66194|c0_g1	57.8585	15.0445	1.9433	9.81e-06	0.00065391	Photosystem II repair protein PSB27-H1, chloroplastic
TR66205|c3_g2	19.6391	47.4072	-1.2714	2.35e-05	0.0014301	-//-
TR66234|c1_g1	18.6938	0	5.9952	1.78e-05	0.0011096	Putative NAC domain-containing protein 94
TR66291|c1_g1	60.5942	5.01255	3.5956	1.14e-11	1.69e-09	-//-
TR66351|c0_g1	58.0385	16.0214	1.857	2.04e-05	0.001256	Thylakoid lumenal 29 kDa protein, chloroplastic
TR66374|c1_g1	112.768	0	7.8172	3.7e-24	1.31e-21	Chlorophyll a-b binding protein 8, chloroplastic
TR66374|c1_g2	175.021	71.856	1.2843	2.08e-07	1.87e-05	Chlorophyll a-b binding protein 8, chloroplastic
TR66393|c0_g1	145.482	19.7337	2.8821	1.01e-20	3.01e-18	Senescence-associated protein DIN1
TR66401|c2_g2	23.7069	2.77835	3.093	8.56e-05	0.0045175	-//-
TR66474|c0_g1	13.7912	36.4199	-1.401	8.66e-05	0.0045502	Probable E3 ubiquitin-protein ligase XBOS32
TR66485|c1_g1	0	13.7525	-4.7816	5.52e-05	0.0030946	Regulatory protein NPR5
TR66588|c1_g1	136.454	58.0947	1.2319	1.17e-05	0.00076703	50S ribosomal protein 6, chloroplastic
TR66599|c3_g3	134.995	33.5082	2.0103	3.76e-12	5.82e-10	Pyrophosphate-energized vacuolar membrane proton pump
TR66643|c1_g1	135.789	47.2485	1.523	5.41e-08	5.24e-06	ATP synthase protein I
TR66699|c0_g9	103.691	16.7394	2.631	1.05e-13	1.95e-11	Uncharacterized aarF domain-containing protein kinase At5g05200, chloroplastic
TR66974|c0_g1	103.8	7.91301	3.7134	1.99e-19	5.43e-17	Beta-glucosidase-like SFR2, chloroplastic
TR66997|c2_g1	78.6949	443.395	-2.4943	7.74e-78	1.09e-74	CAS1 domain-containing protein 1
TR66998|c4_g2	2181.53	691.903	1.6567	3.06e-123	7.2e-120	Thiamine thiazole synthase 2, chloroplastic {ECO:0000255|HAMAP-Rule:MF_03158}
TR67037|c1_g1	0	18.366	-4.9115	2.97e-06	0.00022145	Patellin-5
TR67113|c0_g3	22.8983	0	5.5172	2.27e-06	0.00017386	-//-
TR67113|c0_g4	10.6278	45.6107	-2.1015	3.67e-08	3.72e-06	-//-
TR67145|c0_g1	194.637	63.1087	1.6249	4.43e-12	6.81e-10	Uncharacterized oxidoreductase At4g09670
TR67255|c0_g1	250.874	8.98762	4.8029	8.74e-53	7.7e-50	Probable carotenoid cleavage dioxygenase 4, chloroplastic
TR67396|c3_g1	82.7669	14.7612	2.4872	1.63e-10	2.17e-08	Calvin cycle protein CP12-2, chloroplastic
TR67396|c3_g2	1591.27	219.943	2.855	5.23e-207	2.07e-203	Calvin cycle protein CP12-2, chloroplastic
TR67457|c0_g1	739.817	130.998	2.4976	6.53e-82	9.65e-79	Phosphoribulokinase, chloroplastic
TR67469|c1_g1	0	17.1449	-5.0997	5.94e-06	0.00041659	Probable mannan synthase 15
TR67474|c1_g1	0	44.3519	-6.4709	5.8e-13	9.83e-11	Homeobox protein SBH1
TR67494|c0_g1	73.1479	15.616	2.2278	2.94e-08	3.04e-06	-//-
TR67496|c1_g4	101.601	34.045	1.5774	1.15e-06	9.18e-05	V-type proton ATPase subunit e1
TR67691|c0_g1	133.928	22.6131	2.5662	9.64e-17	2.26e-14	Chaperone protein DnaJ {ECO:0000255|HAMAP-Rule:MF_01152}
TR67693|c0_g3	3.18053	24.2856	-2.9328	2.74e-06	0.00020639	-//-
TR67693|c0_g5	89.1201	388.417	-2.1238	1.03e-58	1.06e-55	Superoxide dismutase [Cu-Zn] 4A
TR67765|c1_g1	125.196	44.7437	1.4844	3.55e-07	3.06e-05	Malate dehydrogenase, glyoxysomal
TR67872|c1_g1	143.98	48.008	1.5845	6.07e-09	6.87e-07	Heme-binding-like protein At3g10130, chloroplastic
TR67891|c0_g1	7.44483	50.6091	-2.7651	3.94e-11	5.57e-09	Serine carboxypeptidase-like 51
TR67892|c1_g3	105.331	30.7367	1.7769	3.32e-08	3.38e-06	-//-
TR67892|c1_g5	138.356	34.4871	2.0043	2.31e-12	3.67e-10	-//-
TR67892|c1_g6	45.3726	11.298	2.0057	5.84e-05	0.0032516	-//-
TR68025|c0_g2	0	27.2144	-4.9934	1.22e-08	1.32e-06	E3 ubiquitin-protein ligase RHA2A
TR68028|c2_g2	508.018	1304.53	-1.3606	4.48e-118	9.53e-115	Annexin D2
TR68030|c2_g1	72.3149	11.1857	2.6926	2.89e-10	3.77e-08	-//-
TR68032|c0_g1	180.934	55.3911	1.7077	2.82e-12	4.42e-10	Carboxyl-terminal-processing peptidase 3, chloroplastic
TR68059|c1_g1	17.3916	0	5.6686	3.64e-05	0.0021202	-//-
TR68063|c0_g4	201.515	77.2056	1.3841	1.71e-09	2.07e-07	Sec-independent protein translocase protein TATC, chloroplastic
TR68079|c1_g1	0	13.14	-5.1654	7.27e-05	0.0039412	Probable trehalose-phosphate phosphatase 6
TR68090|c0_g1	198.692	641.57	-1.6911	2.54e-75	3.4e-72	Proteasome activator subunit 4
TR68092|c2_g1	2191.9	256.161	3.0971	0	0	Glutamine synthetase nodule isozyme
TR68118|c2_g1	20.4916	46.0782	-1.1691	7.35e-05	0.0039643	Protein LSD1
TR68191|c0_g1	250.256	103.653	1.2716	8.12e-10	1.02e-07	Hypersensitive-induced response protein 1
TR68226|c0_g1	12.5097	92.6995	-2.8895	8.48e-20	2.41e-17	Bidirectional sugar transporter SWEET4
TR68239|c4_g2	2411.11	1095.04	1.1387	5.32e-64	5.66e-61	Copper transport protein ATX1
TR68264|c3_g1	93.8719	32.0917	1.5485	4.36e-06	0.00031453	-//-
TR68288|c1_g12	4.51571	32.0672	-2.8281	1.1e-07	1.02e-05	Alpha carbonic anhydrase 7
TR68292|c0_g2	292.169	113.011	1.3703	7.05e-13	1.18e-10	50S ribosomal protein L12, chloroplastic
TR68314|c3_g2	1556.04	739.925	1.0724	1.06e-36	6.43e-34	Chaperone protein ClpC1, chloroplastic
TR68319|c2_g3	2.63742	20.0702	-2.9279	2.04e-05	0.0012591	-//-
TR68322|c0_g1	0	17.4555	-6.5751	6.55e-06	0.0004551	Phosphate transporter PHO1-2
TR68392|c5_g1	608.029	293.237	1.0521	1.08e-14	2.17e-12	Thioredoxin H1
TR68404|c0_g1	0	74.6813	-8.2572	4.17e-18	1.06e-15	-//-
TR68429|c1_g1	12.9369	45.5731	-1.8167	3.54e-07	3.06e-05	Allene oxide cyclase 3, chloroplastic
TR68467|c0_g1	191.064	73.8113	1.3721	6.15e-09	6.95e-07	-//-
TR68478|c0_g1	5.43106	26.1813	-2.2692	1.45e-05	0.00092821	MLO-like protein 1
TR68513|c1_g1	59.8027	10.3553	2.5298	3.83e-08	3.85e-06	Transcription factor TCP20
TR68569|c0_g1	73.4719	11.723	2.6479	3.28e-10	4.25e-08	High mobility group B protein 15
TR68590|c0_g5	79.346	201.966	-1.3479	1.62e-19	4.47e-17	Copper methylamine oxidase
TR68591|c0_g1	89.214	247.942	-1.4747	4.84e-26	1.93e-23	Chalcone--flavonone isomerase
TR68596|c1_g2	22.1606	59.4614	-1.424	4.11e-07	3.51e-05	-//-
TR68648|c0_g2	9.27552	60.3895	-2.7028	8.95e-13	1.48e-10	4-coumarate--CoA ligase 2
TR68687|c1_g1	348.155	112.909	1.6246	2.1e-20	6.07e-18	V-type proton ATPase 16 kDa proteolipid subunit
TR68689|c0_g1	2.80707	22.2737	-2.9882	6.05e-06	0.0004232	-//-
TR68777|c0_g1	85.3104	29.6982	1.5223	1.65e-05	0.0010403	CBL-interacting serine/threonine-protein kinase 5
TR68788|c2_g12	20.0199	83.387	-2.0584	1.77e-13	3.2e-11	-//-
TR68788|c2_g7	13.7174	43.018	-1.6489	2.77e-06	0.00020835	-//-
TR68791|c2_g1	1050.89	451.053	1.2202	2.17e-33	1.15e-30	NADP-dependent malic enzyme
TR68890|c1_g1	12.6281	55.3017	-2.1307	1.02e-09	1.26e-07	Ocs element-binding factor 1
TR68891|c3_g1	1758.4	866.737	1.0206	7.75e-37	4.75e-34	Uncharacterized protein MJ1426
TR68970|c0_g1	63.8308	15.678	2.0255	1.54e-06	0.00012098	-//-
TR68986|c0_g3	2.52026	32.2885	-3.6794	4.84e-09	5.56e-07	-//-
TR68990|c3_g10	26.3309	0	5.2961	4.54e-07	3.84e-05	-//-
TR68990|c3_g8	52.5483	9.52492	2.4639	4.19e-07	3.57e-05	-//-
TR68990|c3_g9	46.1475	9.98212	2.2088	1.21e-05	0.00079026	-//-
TR69033|c3_g2	0	59.2011	-6.8876	2e-16	4.58e-14	(-)-germacrene D synthase
TR69043|c0_g1	23.1278	64.4276	-1.4781	7.16e-08	6.81e-06	BEL1-like homeodomain protein 9
TR69093|c0_g1	0	13.2372	-4.7265	7.79e-05	0.0041597	-//-
TR69187|c4_g1	606.7	212.435	1.514	3.03e-30	1.37e-27	Sedoheptulose-1,7-bisphosphatase, chloroplastic
TR69190|c3_g2	34.3506	0	6.1023	5.99e-09	6.79e-07	Ethylene-responsive transcription factor RAP2-12
TR69196|c1_g8	244.243	73.7351	1.7279	2.32e-16	5.25e-14	-//-
TR69388|c2_g2	31.059	0	7.7276	9.29e-08	8.68e-06	Retrovirus-related Pol polyprotein from transposon TNT 1-94
TR69485|c0_g1	14.7975	63.5698	-2.103	7.9e-11	1.09e-08	Pentatricopeptide repeat-containing protein At2g17033
TR69485|c0_g2	10.9543	37.5995	-1.7792	4.81e-06	0.00034394	-//-
TR69488|c0_g1	95.0125	448.926	-2.2403	3.19e-71	4.03e-68	Heavy metal-associated isoprenylated plant protein 26
TR69518|c0_g1	17.6357	0	5.1404	3.96e-05	0.0022932	pEARLI1-like lipid transfer protein 2
TR69531|c1_g11	18.3326	0	5.1963	2.7e-05	0.0016135	ER membrane protein complex subunit 7 homolog
TR69537|c0_g1	92.084	16.8259	2.4523	2.46e-11	3.54e-09	Haloacid dehalogenase-like hydrolase domain-containing protein 3
TR69545|c2_g3	112.324	0	7.8115	4.44e-24	1.57e-21	Photosystem I reaction center subunit XI, chloroplastic
TR69545|c2_g6	237.709	112.126	1.0841	5.53e-07	4.63e-05	Photosystem I reaction center subunit XI, chloroplastic
TR69586|c1_g1	210.578	50.2154	2.0681	6.88e-19	1.8e-16	Caffeoyl-CoA O-methyltransferase
TR69588|c2_g17	3.00356	19.7703	-2.7186	4.15e-05	0.0023861	40S ribosomal protein S11
TR69632|c0_g1	103.922	39.1254	1.4093	1.06e-05	0.00070048	Myb family transcription factor APL
TR69653|c1_g3	64.0121	227.167	-1.8273	3.88e-30	1.75e-27	17.8 kDa class I heat shock protein
TR69676|c0_g1	7.81097	27.3048	-1.8056	8.55e-05	0.0045153	-//-
TR69687|c1_g1	36.7018	7.61017	2.2698	6.79e-05	0.0037065	-//-
TR69715|c0_g1	13.5471	50.295	-1.8924	4.5e-08	4.41e-06	Potassium transporter 25
TR69735|c0_g1	86.919	27.6286	1.6535	2.58e-06	0.0001955	-//-
TR69862|c0_g1	4.39367	32.5801	-2.8905	6.68e-08	6.39e-06	Metal transporter Nramp5
TR70000|c0_g1	537.956	254.047	1.0824	5.52e-14	1.05e-11	Phosphomethylpyrimidine synthase, chloroplastic
TR70013|c2_g1	30.9998	4.7864	2.6952	3.62e-05	0.0021152	Zinc-finger homeodomain protein 8
TR70087|c0_g1	25.8964	115.383	-2.1556	7.18e-19	1.87e-16	-//-
TR70105|c2_g1	25.5077	2.97959	3.0977	4.54e-05	0.0025886	-//-
TR70113|c4_g1	14.2794	201.831	-3.8211	1.74e-49	1.44e-46	Uncharacterized protein C24B11.05
TR70172|c1_g1	1.40353	16.0302	-3.5137	4.77e-05	0.0027095	-//-
TR70186|c1_g3	0	12.9759	-4.6978	9.28e-05	0.0048276	Mitochondrial uncoupling protein 5
TR70186|c1_g5	369.972	126.707	1.5459	8.6e-20	2.43e-17	Mitochondrial uncoupling protein 5
TR70271|c0_g1	461.007	153.891	1.5829	2.59e-25	9.86e-23	Fructose-1,6-bisphosphatase, chloroplastic
TR70286|c2_g3	1511.72	513.004	1.5591	6.47e-77	8.94e-74	-//-
TR70386|c0_g1	8204.14	643.886	3.6715	0	0	Ribulose bisphosphate carboxylase/oxygenase activase 1, chloroplastic
TR70455|c1_g2	4.86294	35.1123	-2.8521	2.48e-08	2.58e-06	-//-
TR70472|c0_g1	39.5021	7.22917	2.45	1.24e-05	0.00080868	Putative GATA transcription factor 22
TR70484|c1_g1	33.7977	1.46537	4.5276	3.24e-08	3.31e-06	30S ribosomal protein S1, chloroplastic
TR70484|c1_g3	475.554	161.002	1.5625	1.82e-25	7.04e-23	30S ribosomal protein S1, chloroplastic
TR70518|c1_g1	59.8027	13.1884	2.1809	8.12e-07	6.64e-05	Phospho-2-dehydro-3-deoxyheptonate aldolase 1, chloroplastic
TR70525|c1_g1	0	117.306	-7.8741	1.31e-28	5.72e-26	Homeobox protein knotted-1-like 2
TR70599|c2_g1	114.357	41.0793	1.4771	1.28e-06	0.00010136	Rhodanese-like domain-containing protein 14, chloroplastic
TR70625|c1_g1	0	14.7548	-6.9176	4.12e-05	0.0023718	-//-
TR70670|c1_g4	62.229	15.9203	1.9667	3.63e-06	0.00026606	Probable receptor-like protein kinase At5g15080
TR70683|c1_g1	117.409	51.0438	1.2017	7.62e-05	0.0040864	Blue-light photoreceptor PHR2
TR70784|c4_g4	29.8312	0	5.8987	5.99e-08	5.78e-06	-//-
TR70784|c4_g5	31.0974	0	5.9587	3.13e-08	3.2e-06	-//-
TR70784|c4_g6	11.9563	110.082	-3.2027	5.34e-25	1.98e-22	-//-
TR70840|c1_g1	191.125	12.4068	3.9453	4.25e-36	2.47e-33	Probable esterase D14L
TR70877|c4_g2	3.90548	24.7145	-2.6618	5.61e-06	0.00039526	-//-
TR70925|c0_g1	127.693	16.9456	2.9137	1.32e-18	3.4e-16	Photosystem II 5 kDa protein, chloroplastic {ECO:0000303|PubMed:22700981}
TR70925|c0_g2	1.83619	19.51	-3.4094	8.88e-06	0.00059647	Photosystem II 5 kDa protein, chloroplastic {ECO:0000303|PubMed:22700981}
TR70925|c0_g4	417.758	113.582	1.8789	7.54e-31	3.5e-28	Photosystem II 5 kDa protein, chloroplastic {ECO:0000303|PubMed:22700981}
TR70965|c0_g1	115.396	20.8557	2.4681	6.03e-14	1.15e-11	Serine carboxypeptidase II-2
TR70975|c0_g1	140.484	64.6229	1.1203	6.38e-05	0.0035075	SWI/SNF complex component SNF12 homolog
TR70980|c0_g1	12.0216	39.7863	-1.7266	3.73e-06	0.00027225	Arginine decarboxylase 2
TR70999|c0_g2	1111.36	303.748	1.8714	1.23e-78	1.78e-75	ATP-dependent zinc metalloprotease FTSH 1, chloroplastic
TR71005|c0_g6	5.90643	29.2469	-2.3079	3.81e-06	0.00027742	-//-
TR71015|c3_g1	35.9213	0	5.9374	2.72e-09	3.23e-07	Cytokinin riboside 5'-monophosphate phosphoribohydrolase LOG1
TR71226|c1_g1	31.61	4.34727	2.8622	1.47e-05	0.00094003	-//-
TR71283|c0_g1	48.4866	398.229	-3.0379	1.24e-82	1.86e-79	-//-
TR71302|c0_g1	85.9999	212.001	-1.3017	1.2e-19	3.35e-17	Ribonuclease 3
TR71380|c2_g7	8.60427	29.2586	-1.7657	5.9e-05	0.003279	-//-
TR71413|c1_g1	80.5433	18.6591	2.1099	2.44e-08	2.54e-06	Protein PROTON GRADIENT REGULATION 5, chloroplastic
TR71425|c1_g2	241.733	492.885	-1.0278	3.5e-33	1.83e-30	Peroxiredoxin-2C
TR71467|c1_g1	5.0039	45.0275	-3.1697	4.72e-11	6.64e-09	-//-
TR71467|c2_g1	23.0759	54.8181	-1.2483	6.87e-06	0.00047448	PLASMODESMATA CALLOSE-BINDING PROTEIN 3
TR71508|c3_g2	0	25.4511	-5.6697	3.25e-08	3.31e-06	-//-
TR71508|c3_g4	9.97241	215.055	-4.4306	4.77e-56	4.57e-53	-//-
TR71508|c3_g7	0	20.0678	-5.3268	9.16e-07	7.43e-05	-//-
TR71508|c3_g9	5.42191	101.929	-4.2326	4.97e-27	2.06e-24	-//-
TR71570|c3_g1	4.57674	24.227	-2.4042	1.78e-05	0.0011124	Serine/threonine-protein kinase SAPK7
TR71647|c4_g1	177.064	75.009	1.2391	5.05e-07	4.25e-05	Carbonic anhydrase, chloroplastic
TR71647|c4_g6	24.3745	0	5.6073	1.04e-06	8.33e-05	Beta carbonic anhydrase 2, chloroplastic
TR71685|c1_g1	33.4956	0	6.0659	9.23e-09	1.01e-06	-//-
TR71685|c1_g4	1572.42	681.278	1.2067	5.77e-48	4.57e-45	Photosystem II reaction center W protein, chloroplastic
TR71685|c1_g5	0	35.5724	-6.1527	8.17e-11	1.12e-08	-//-
TR71739|c1_g1	28.864	65.2091	-1.1758	2.21e-06	0.00016948	14-3-3-like protein 16R
TR71740|c0_g2	4.31251	31.9759	-2.8904	8.83e-08	8.28e-06	-//-
TR71921|c1_g1	0	16.9651	-5.0845	6.68e-06	0.00046171	Transcription factor MYB39
TR71983|c3_g2	0	91.3704	-7.9632	1.87e-22	6.04e-20	Mannose-specific lectin
TR72099|c0_g2	9.95105	38.4084	-1.9485	1.2e-06	9.53e-05	-//-
TR72160|c1_g5	27.3384	70.3457	-1.3635	7.9e-08	7.5e-06	Protein trichome birefringence-like 26
TR72179|c1_g3	144.707	31.6604	2.1924	1.32e-14	2.62e-12	Rhodanese-like domain-containing protein 10
TR72183|c2_g1	477.279	130.272	1.8733	7.8e-35	4.47e-32	GTP-binding protein TypA/BipA homolog
TR72238|c0_g1	22.3003	0	5.0273	4.17e-06	0.00030205	-//-
TR72282|c5_g6	22.9533	0	5.5206	2.21e-06	0.00016928	Ubiquitin-like protein 5
TR72282|c5_g8	32.1086	5.3027	2.5982	4.08e-05	0.0023528	Ubiquitin-like protein 5
TR72282|c5_g9	16.2755	41.9311	-1.3653	3.35e-05	0.001966	Ubiquitin-like protein 5
TR72283|c0_g1	1253.69	337.587	1.8928	3.57e-90	5.88e-87	Beta-amylase 3, chloroplastic
TR72288|c2_g2	454.78	181.691	1.3237	5.61e-18	1.42e-15	-//-
TR72291|c0_g2	317.64	125.459	1.3402	2.58e-13	4.57e-11	Photosystem I reaction center subunit psaK, chloroplastic
TR72291|c0_g5	93.5052	0	7.547	1.08e-20	3.21e-18	Photosystem I reaction center subunit psaK, chloroplastic
TR72291|c0_g6	358.417	109.928	1.7051	9.23e-23	3.07e-20	Photosystem I reaction center subunit psaK, chloroplastic
TR72340|c0_g1	106.515	28.7765	1.8881	4.77e-09	5.49e-07	Homeobox protein BEL1 homolog
TR72348|c0_g1	1.22046	26.279	-4.4284	3.52e-08	3.57e-06	-//-
TR72383|c22_g1	26721.4	6311.49	2.0819	0	0	Probable RNA 3'-terminal phosphate cyclase-like protein
TR72400|c0_g9	45.7784	121.428	-1.4074	6.62e-13	1.11e-10	BEL1-like homeodomain protein 8
TR72422|c0_g5	28.9201	2.54047	3.5089	3.56e-06	0.00026196	Beta-glucosidase BoGH3B
TR72438|c1_g1	110.513	31.7986	1.7972	1.1e-08	1.19e-06	Glycerol kinase
TR72477|c1_g1	371.135	119.623	1.6334	7.49e-22	2.39e-19	-//-
TR72523|c3_g1	44.1808	8.20609	2.4287	4.38e-06	0.00031566	-//-
TR72530|c3_g1	2711.06	713.625	1.9256	1.89e-198	7.18e-195	Stem-specific protein TSJT1
TR72632|c2_g1	111.148	46.1104	1.2693	4.4e-05	0.0025143	30S ribosomal protein S10, chloroplastic
TR72662|c0_g1	70.0546	17.9752	1.9625	9.34e-07	7.55e-05	U-box domain-containing protein 30
TR72679|c1_g2	0	22.1281	-4.695	3.33e-07	2.89e-05	-//-
TR72682|c0_g1	6.65153	336.6	-5.6612	6.97e-90	1.12e-86	Homeobox-leucine zipper protein HOX21
TR72683|c0_g1	41.5665	6.00949	2.7901	1.01e-06	8.1e-05	50S ribosomal protein L27, chloroplastic
TR72683|c0_g4	108.951	36.9313	1.5608	6.16e-07	5.12e-05	50S ribosomal protein L27, chloroplastic
TR72683|c0_g5	77.5513	26.3728	1.5561	2.73e-05	0.0016299	50S ribosomal protein L27, chloroplastic
TR72731|c1_g3	9.11442	29.9937	-1.7184	6.18e-05	0.0034119	Squamosa promoter-binding-like protein 17
TR72756|c2_g1	35.9909	6.05687	2.571	1.61e-05	0.0010181	Haloacid dehalogenase-like hydrolase domain-containing protein At3g48420
TR72770|c0_g7	0	13.035	-4.7043	8.92e-05	0.0046668	1,2-dihydroxy-3-keto-5-methylthiopentene dioxygenase 1 {ECO:0000255|HAMAP-Rule:MF_03154}
TR72783|c0_g1	110.518	264.581	-1.2594	2.95e-23	9.9e-21	-//-
TR72809|c0_g2	84.6391	17.2914	2.2913	1.11e-09	1.37e-07	Mitochondrial carnitine/acylcarnitine carrier-like protein
TR72850|c0_g1	0	16.7873	-6.5188	9.54e-06	0.00063679	Transcription factor MYB44
TR72883|c3_g11	0	18.1022	-5.1781	3.21e-06	0.00023735	Histone deacetylase HDT1
TR72886|c2_g1	93.5485	35.0224	1.4174	2.63e-05	0.0015784	50S ribosomal protein L31, chloroplastic
TR72891|c0_g1	272.847	120.405	1.1802	3.39e-09	3.96e-07	Prosaposin
TR72907|c0_g2	0	25.6934	-7.7178	1.66e-07	1.51e-05	-//-
TR72967|c0_g1	5.06492	34.7293	-2.7775	4.18e-08	4.16e-06	Pectinesterase 1
TR72983|c0_g13	105.843	28.6695	1.8843	5.66e-09	6.43e-07	Plastocyanin
TR72983|c0_g17	17.1878	0	5.1033	5.08e-05	0.0028655	-//-
TR72983|c0_g26	144.036	32.14	2.164	2.76e-14	5.38e-12	-//-
TR72983|c0_g28	68.4735	17.9601	1.9308	1.72e-06	0.00013403	Plastocyanin
TR72983|c0_g36	161.225	43.6202	1.886	6.17e-13	1.04e-10	Plastocyanin
TR72983|c0_g37	111.317	41.2659	1.4317	3.62e-06	0.00026591	Plastocyanin, chloroplastic
TR72983|c0_g38	17.0834	0	5.0945	5.38e-05	0.0030204	-//-
TR72983|c0_g39	34.9077	5.14785	2.7615	8.5e-06	0.00057423	Plastocyanin B, chloroplastic
TR72983|c0_g9	140.37	42.0821	1.738	4.06e-10	5.22e-08	Plastocyanin
TR72993|c0_g1	145.444	67.306	1.1117	5.52e-05	0.0030948	-//-
TR73005|c0_g1	21.6632	71.6728	-1.7262	5.36e-10	6.8e-08	Nitrile-specifier protein 5
TR73037|c2_g2	655.887	25.6929	4.674	3.17e-133	8.64e-130	Glycerate dehydrogenase
TR73081|c1_g1	374.194	169.544	1.1421	2.52e-11	3.62e-09	Phosphoglucomutase, chloroplastic
TR73083|c1_g1	1419.2	479.339	1.566	6.58e-73	8.56e-70	Vacuolar cation/proton exchanger 1a
TR73084|c1_g1	183.154	1.35156	7.0823	4.87e-40	3.22e-37	DnaJ protein homolog
TR73084|c1_g9	75.7731	15.6697	2.2737	9.97e-09	1.08e-06	-//-
TR73159|c2_g13	35.2293	7.31416	2.268	9.6e-05	0.0049748	-//-
TR73159|c2_g7	17.0883	0	5.0949	5.36e-05	0.0030142	-//-
TR73180|c3_g4	309.506	86.4946	1.8393	1.69e-22	5.47e-20	-//-
TR73180|c3_g6	50.6919	9.54544	2.4089	1.01e-06	8.09e-05	-//-
TR73182|c0_g1	141.145	41.3533	1.7711	1.82e-10	2.41e-08	-//-
TR73184|c1_g2	5.99125	35.1953	-2.5545	1.04e-07	9.63e-06	Probable protein phosphatase 2C 60
TR73184|c1_g4	52.2151	0	6.7064	1e-12	1.66e-10	Probable protein phosphatase 2C 60
TR73231|c3_g10	154.802	1.02576	7.2376	7.91e-34	4.26e-31	Galactinol synthase 1
TR73231|c3_g3	46.291	0	7.8883	9.35e-11	1.28e-08	Galactinol synthase 4
TR73231|c3_g8	43.7133	0	6.45	5.84e-11	8.1e-09	Galactinol synthase 4
TR73234|c0_g1	196.74	65.4895	1.587	9.95e-12	1.48e-09	TVP38/TMEM64 family membrane protein slr0305
TR73281|c1_g1	372.507	177.324	1.0709	6.48e-10	8.14e-08	Acyl-[acyl-carrier-protein] desaturase 3, chloroplastic
TR73321|c1_g1	36.6749	7.08263	2.3724	3.88e-05	0.0022485	Cytochrome P450 89A2
TR73324|c0_g1	139.926	2.93075	5.5773	1.31e-31	6.32e-29	Cytochrome P450 71A9
TR73336|c0_g1	84.2815	194.474	-1.2063	1.04e-16	2.42e-14	Probable WRKY transcription factor 2
TR73372|c1_g1	0	44.645	-5.5149	2.4e-13	4.27e-11	Tropinone reductase homolog At1g07440
TR73383|c1_g1	1288.72	341.589	1.9156	1.7e-94	3.02e-91	Glycine dehydrogenase (decarboxylating), mitochondrial
TR73392|c0_g1	1171.85	366.444	1.6771	1.57e-68	1.85e-65	Translation initiation factor IF-2, chloroplastic
TR73397|c1_g1	142.997	53.9609	1.406	2.54e-07	2.24e-05	Protein CURVATURE THYLAKOID 1B, chloroplastic
TR73407|c0_g2	76.8013	22.9233	1.7443	3.49e-06	0.00025713	Beta-carotene isomerase D27, chloroplastic
TR73430|c1_g8	94.0233	30.7587	1.612	1.79e-06	0.00013933	Photosystem I subunit O
TR73432|c1_g5	21.8127	54.7834	-1.3286	3.07e-06	0.00022868	H/ACA ribonucleoprotein complex subunit 2-like protein
TR73444|c1_g1	287.319	81.9632	1.8096	1.85e-20	5.38e-18	Uncharacterized protein sll0005
TR73453|c3_g1	7.13971	29.6987	-2.0565	1.12e-05	0.00073481	Dihydroflavonol-4-reductase
TR73488|c4_g1	9923.23	4434.14	1.1622	1.05e-270	5.37e-267	Glyceraldehyde-3-phosphate dehydrogenase 2, cytosolic
TR73513|c1_g1	85.1273	29.4051	1.5336	1.47e-05	0.00093762	Uncharacterized protein YwkD
TR73542|c0_g1	234.572	76.2555	1.6211	3.37e-14	6.53e-12	Ubiquinol oxidase 1a, mitochondrial
TR73557|c3_g2	32.9092	0	5.9366	1.25e-08	1.35e-06	-//-
TR73559|c0_g2	129.736	12.6999	3.3527	8.14e-22	2.59e-19	BRASSINOSTEROID INSENSITIVE 1-associated receptor kinase 1
TR73583|c1_g1	0	18.1071	-4.6882	3.91e-06	0.00028442	Auxin-repressed 12.5 kDa protein
TR73583|c1_g10	161.433	0	7.4896	1.14e-34	6.42e-32	Auxin-repressed 12.5 kDa protein
TR73583|c1_g11	1.74343	74.2148	-5.4117	3.63e-21	1.12e-18	Auxin-repressed 12.5 kDa protein
TR73583|c1_g14	1.5091	20.7936	-3.7844	2.2e-06	0.00016873	Auxin-repressed 12.5 kDa protein
TR73583|c1_g16	196.128	65.762	1.5765	1.44e-11	2.1e-09	Auxin-repressed 12.5 kDa protein
TR73583|c1_g17	102.584	1.19477	6.4239	1.09e-23	3.79e-21	Auxin-repressed 12.5 kDa protein
TR73583|c1_g2	1.42489	74.5772	-5.7098	3.09e-21	9.59e-19	Auxin-repressed 12.5 kDa protein
TR73583|c1_g5	2.72896	170.293	-5.9635	3.97e-46	3.01e-43	Auxin-repressed 12.5 kDa protein
TR73583|c1_g7	70.162	0	7.1326	2.69e-16	6.07e-14	Auxin-repressed 12.5 kDa protein
TR73725|c0_g1	16.3097	0	5.0277	8.27e-05	0.0043833	Probable histone H2B.1
TR73725|c0_g10	17.2323	0	5.107	4.95e-05	0.0028084	Histone H2B.2
TR73879|c1_g2	10.9231	37.2205	-1.7687	5.77e-06	0.00040575	Galacturonosyltransferase 8
TR73881|c1_g2	292.662	118.059	1.3097	7.17e-12	1.08e-09	-//-
TR73918|c0_g1	0	26.0836	-8.7396	6.31e-07	5.24e-05	26.7 kDa heat shock protein, chloroplastic
TR73949|c0_g1	113.988	45.3821	1.3287	1.41e-05	0.00090657	MAR-binding filament-like protein 1-1
TR73983|c1_g3	407.065	156.746	1.3768	1.67e-17	4.08e-15	Uncharacterized protein At1g04910
TR74014|c0_g1	103.871	27.8421	1.8995	6.2e-09	6.99e-07	Methionine aminopeptidase 1B, chloroplastic {ECO:0000255|HAMAP-Rule:MF_03174}
TR74021|c0_g1	170.599	74.5044	1.1952	2.13e-06	0.00016409	Glutamate-1-semialdehyde 2,1-aminomutase, chloroplastic
TR74036|c2_g4	211.462	105.468	1.0036	1.67e-05	0.0010497	Serine/threonine-protein kinase STN8, chloroplastic
TR74038|c0_g1	168.424	64.8672	1.3765	4.37e-08	4.31e-06	AP-1 complex subunit sigma-2
TR74054|c4_g15	9.27552	43.8146	-2.2399	2.49e-08	2.6e-06	Thermospermine synthase ACAULIS5
TR74081|c0_g10	55.6727	223.047	-2.0023	1.64e-32	8.42e-30	-//-
TR74084|c0_g1	104.01	43.376	1.2618	8.61e-05	0.0045355	Rhodanese-like domain-containing protein 9, chloroplastic
TR74101|c1_g3	0	21.7564	-5.4434	3.17e-07	2.76e-05	Ferritin-3, chloroplastic
TR74101|c1_g7	276.874	16.1679	4.098	5.76e-53	5.13e-50	Ferritin-3, chloroplastic
TR74108|c2_g3	3.96651	37.0646	-3.2241	1.9e-09	2.29e-07	-//-
TR74180|c0_g3	290.528	134.696	1.109	1.32e-08	1.41e-06	Peroxisomal acyl-coenzyme A oxidase 1
TR74185|c0_g1	36.5877	4.15189	3.1395	8.61e-07	7.01e-05	Protein YLS3
TR74224|c1_g2	338.31	163.682	1.0475	9.74e-09	1.06e-06	ATP-dependent Clp protease proteolytic subunit-related protein 1, chloroplastic
TR74288|c1_g1	39.5003	0	9.589	4.95e-08	4.82e-06	Photosystem I reaction center subunit N, chloroplastic
TR74288|c1_g10	4.89406	33.7182	-2.7844	6.37e-08	6.11e-06	Photosystem I reaction center subunit N, chloroplastic
TR74288|c1_g13	50.3594	0	6.6542	2.41e-12	3.83e-10	-//-
TR74288|c1_g2	0	17.011	-5.3053	6.21e-06	0.00043385	-//-
TR74288|c1_g5	0	13.5874	-6.6744	7.32e-05	0.0039553	Photosystem I reaction center subunit N, chloroplastic
TR74288|c1_g7	33.542	1.9807	4.0819	1.02e-07	9.42e-06	-//-
TR74292|c0_g1	1.03739	47.3115	-5.5112	4.7e-14	9e-12	25.3 kDa heat shock protein, chloroplastic
TR74294|c1_g3	10.427	33.8242	-1.6977	2.39e-05	0.0014496	60S ribosomal protein L15
TR74323|c2_g1	9.77286	65.1265	-2.7364	8.62e-14	1.62e-11	ABC transporter G family member 25
TR74380|c0_g3	32.9891	2.63767	3.6447	4.67e-07	3.95e-05	Putative RING-H2 finger protein ATL61
TR74385|c0_g1	208.943	54.0996	1.9494	3.62e-17	8.81e-15	-//-
TR74433|c0_g1	150.808	67.455	1.1607	1.61e-05	0.0010161	-//-
TR74455|c0_g1	5.49208	25.4008	-2.2094	2.5e-05	0.0015093	1,4-alpha-glucan-branching enzyme 2-1, chloroplastic/amyloplastic
TR74486|c0_g1	4.20389	153.676	-5.192	5.92e-42	4.03e-39	Zinc finger CCCH domain-containing protein 2
TR74542|c0_g1	131.495	52.262	1.3312	2.97e-06	0.00022145	Peptidyl-prolyl cis-trans isomerase CYP20-2, chloroplastic
TR74607|c1_g1	60.964	9.91569	2.6202	1.31e-08	1.4e-06	Cytochrome P450 72A14
TR74674|c0_g7	133.447	54.2691	1.2981	4.55e-06	0.000327	-//-
TR74681|c1_g13	23.0326	0	4.5716	4.75e-06	0.00033966	ATP synthase subunit b', chloroplastic
TR74681|c1_g15	103.277	11.6253	3.1512	1.18e-16	2.74e-14	ATP synthase subunit b', chloroplastic
TR74681|c1_g19	17.7211	0	4.1789	9.52e-05	0.0049455	ATP synthase subunit b', chloroplastic
TR74681|c1_g2	70.231	4.10402	4.097	1.22e-14	2.44e-12	ATP synthase subunit b', chloroplastic
TR74681|c1_g20	43.9458	1.27341	5.109	9.14e-11	1.25e-08	-//-
TR74681|c1_g21	41.6861	8.67598	2.2645	2.26e-05	0.0013796	ATP synthase subunit b', chloroplastic
TR74681|c1_g4	254.584	40.3691	2.6568	9.36e-32	4.58e-29	ATP synthase subunit b', chloroplastic
TR74681|c1_g5	0	13.8995	-4.797	5e-05	0.002833	ATP synthase subunit b', chloroplastic
TR74766|c0_g1	1.09842	17.8663	-4.0237	8.29e-06	0.00056138	Protein G1-like1
TR74782|c2_g1	0	57.6893	-6.1843	1.34e-16	3.11e-14	Protein ASPARTIC PROTEASE IN GUARD CELL 1
TR74818|c1_g20	30.2101	0	5.917	4.93e-08	4.81e-06	-//-
TR74818|c1_g4	16.0997	0	5.009	9.3e-05	0.0048307	-//-
TR74818|c1_g6	28.9195	1.5064	4.2629	5.19e-07	4.36e-05	-//-
TR74858|c1_g1	343.936	154.99	1.15	1.15e-10	1.55e-08	Protein THYLAKOID FORMATION1, chloroplastic
TR74870|c1_g1	87.4535	24.4717	1.8374	2.19e-07	1.96e-05	ACT domain-containing protein ACR4 {ECO:0000305}
TR74878|c0_g1	9.70268	30.2355	-1.6398	8.96e-05	0.0046788	F-box protein AFR
TR74933|c0_g1	365.889	162.058	1.1749	9.67e-12	1.44e-09	UPF0051 protein ABCI8, chloroplastic
TR74941|c0_g1	14.7676	66.7248	-2.1758	1.21e-11	1.79e-09	-//-
TR74960|c2_g2	6.28539	77.041	-3.6156	2.38e-19	6.47e-17	Probable calcium-binding protein CML41
TR74982|c1_g1	35.7089	154.909	-2.1171	2.3e-24	8.28e-22	Granule-bound starch synthase 1b, chloroplastic/amyloplastic
TR74982|c1_g2	177.843	792.707	-2.1562	1.09e-119	2.37e-116	Granule-bound starch synthase 1, chloroplastic/amyloplastic
TR74982|c1_g5	705.304	4251.74	-2.5917	0	0	Granule-bound starch synthase 1, chloroplastic/amyloplastic
TR74982|c1_g6	216.095	1533.82	-2.8274	3.22e-295	1.75e-291	Granule-bound starch synthase 1b, chloroplastic/amyloplastic
TR74982|c1_g7	54.2685	157.482	-1.537	6.96e-18	1.75e-15	Granule-bound starch synthase 1, chloroplastic/amyloplastic
TR74982|c1_g8	11.6243	83.6503	-2.8472	8.08e-18	2.01e-15	Granule-bound starch synthase 1, chloroplastic/amyloplastic
TR75017|c0_g1	152.131	60.5199	1.3298	5.14e-07	4.32e-05	Protein LUTEIN DEFICIENT 5, chloroplastic
TR75123|c0_g1	141.018	13.7257	3.3609	1.25e-23	4.32e-21	Cytochrome P450 90A1
TR75133|c2_g2	39.7273	0	6.3121	4.1e-10	5.27e-08	Actin-depolymerizing factor 4
TR75146|c0_g1	59.8222	135.811	-1.1828	7.13e-12	1.07e-09	Myosin-17
TR75150|c0_g1	63.6472	210.234	-1.7238	2.29e-26	9.27e-24	Obtusifoliol 14-alpha demethylase
TR75177|c0_g1	92.6795	22.6381	2.0335	6.28e-09	7.07e-07	Calcium sensing receptor, chloroplastic
TR75180|c0_g1	0	13.7916	-4.3143	7.03e-05	0.0038339	Prosaposin
TR75180|c0_g5	44.442	202.967	-2.1912	1.79e-32	9.12e-30	Prosaposin
TR75180|c0_g7	3.16954	22.5604	-2.8314	8.39e-06	0.00056704	Prosaposin
TR75182|c0_g1	1367.59	381.071	1.8435	6.21e-94	1.08e-90	Glyceraldehyde-3-phosphate dehydrogenase GAPA1, chloroplastic
TR75183|c0_g1	4.39367	25.009	-2.509	8.7e-06	0.00058552	Probable LRR receptor-like serine/threonine-protein kinase At1g14390
TR75204|c0_g5	103.628	23.5446	2.1379	1.62e-10	2.16e-08	-//-
TR75221|c3_g1	1469.59	688.85	1.0931	2.86e-36	1.68e-33	Malate dehydrogenase
TR75248|c1_g1	9.45859	29.9537	-1.663	8.49e-05	0.0044888	-//-
TR75256|c1_g1	269.439	74.9782	1.8454	6.75e-20	1.93e-17	ACT domain-containing protein DS12, chloroplastic {ECO:0000305}
TR75274|c0_g1	114.833	46.0127	1.3194	1.51e-05	0.00096364	Protein DAMAGED DNA-BINDING 2
TR75277|c1_g1	15.3302	42.3981	-1.4676	1.35e-05	0.00087172	Probable protein phosphatase 2C 9
TR75288|c0_g1	6.5905	30.3332	-2.2024	4.25e-06	0.00030783	Heparanase-like protein 1
TR75333|c0_g1	89.521	184.148	-1.0406	1.47e-13	2.7e-11	Chitinase-like protein 1
TR75339|c1_g1	27.3835	60.7607	-1.1498	6.55e-06	0.0004551	-//-
TR75353|c1_g11	29.2185	59.8531	-1.0345	2.69e-05	0.0016113	17.3 kDa class I heat shock protein
TR75353|c1_g15	2.69539	27.7043	-3.3615	1.37e-07	1.25e-05	17.4 kDa class I heat shock protein
TR75353|c1_g8	1.312	17.4873	-3.7365	1.52e-05	0.0009651	17.4 kDa class I heat shock protein
TR75380|c0_g2	1384.11	472.738	1.5498	8.58e-70	1.05e-66	Photosystem I reaction center subunit III, chloroplastic
TR75381|c0_g1	1540.27	51.8253	4.8934	0	0	Protein CHUP1, chloroplastic
TR75384|c0_g12	95.3121	28.461	1.7437	2.38e-07	2.12e-05	Uncharacterized protein YqeH
TR75387|c2_g4	22.5566	1.51275	3.8983	1.8e-05	0.0011178	RNA-binding protein CP29B, chloroplastic {ECO:0000305}
TR75408|c0_g1	43.2044	7.96186	2.44	5.2e-06	0.00036947	Cytochrome P450 85A1
TR75449|c3_g14	0	18.2092	-5.1866	2.99e-06	0.00022311	-//-
TR75449|c3_g15	9.69353	60.5248	-2.6424	1.41e-12	2.3e-10	-//-
TR75459|c0_g1	0	18.6112	-4.4452	3.44e-06	0.00025365	Microtubule-associated protein SPIRAL2-like
TR75467|c0_g5	1.27477	23.5686	-4.2086	2.33e-07	2.07e-05	Protein TIFY 3B
TR75478|c1_g1	104.411	36.7848	1.5051	2.44e-06	0.00018596	Thioredoxin-like 3-1, chloroplastic
TR75483|c0_g1	255.015	117.754	1.1148	8.46e-08	7.95e-06	Protein SUPPRESSOR OF PHYA-105 1
TR75492|c1_g2	232.199	87.7128	1.4045	5.31e-11	7.41e-09	Peptide methionine sulfoxide reductase
TR75567|c1_g9	44.8545	11.3322	1.9848	7.44e-05	0.0040025	-//-
TR75580|c0_g1	102.749	41.3474	1.3133	4.65e-05	0.0026472	50S ribosomal protein L11, chloroplastic
TR75668|c1_g2	0	31.0136	-6.6674	2.06e-09	2.48e-07	Homeobox protein knotted-1-like 6
TR75691|c0_g17	1.44198	64.5248	-5.4837	1.3e-18	3.36e-16	Mitochondrial uncoupling protein 5
TR75691|c0_g5	789.728	185.274	2.0917	2e-67	2.29e-64	Mitochondrial uncoupling protein 5
TR75691|c0_g9	389.827	0	9.6067	1.24e-65	1.37e-62	Mitochondrial uncoupling protein 4
TR75743|c1_g1	3.23423	33.899	-3.3897	5.06e-09	5.79e-07	Scarecrow-like protein 3
TR75746|c0_g6	1.58111	17.56	-3.4733	2.23e-05	0.0013649	Auxin-repressed 12.5 kDa protein
TR75783|c1_g4	0	17.7261	-5.0124	4.25e-06	0.00030755	-//-
TR75814|c0_g1	1.03739	41.6625	-5.3277	1.52e-12	2.47e-10	Probable pectinesterase/pectinesterase inhibitor 34
TR75867|c0_g1	128.087	31.1636	2.0392	7.66e-12	1.15e-09	Probable mannitol dehydrogenase
TR75968|c0_g1	227.317	59.4941	1.9339	2.58e-18	6.59e-16	RNA polymerase sigma factor sigE, chloroplastic/mitochondrial
TR75979|c0_g1	7.3838	34.5339	-2.2256	8.12e-07	6.64e-05	-//-
TR75982|c1_g1	138.407	32.5801	2.0868	4.21e-13	7.3e-11	Probable nitronate monooxygenase
TR76005|c2_g1	40.7647	0	7.2853	5.22e-10	6.64e-08	Abscisic acid receptor PYL8
TR76030|c0_g1	232.56	80.9159	1.5231	1.11e-12	1.82e-10	50S ribosomal protein L10, chloroplastic
TR76076|c1_g5	1.76967	30.383	-4.1017	5.26e-09	6e-07	Amino acid permease 2
TR76081|c0_g1	337.381	145.072	1.2176	1.01e-11	1.51e-09	Protein TIC 55, chloroplastic
TR76107|c0_g2	49.9469	12.6374	1.9827	2.95e-05	0.0017495	-//-
TR76107|c0_g4	187.582	48.1634	1.9615	1.03e-15	2.27e-13	-//-
TR76107|c0_g5	41.0558	8.35604	2.2967	2.13e-05	0.0013119	-//-
TR76121|c4_g1	168.3	417.697	-1.3114	1.94e-37	1.2e-34	Probable mannose-1-phosphate guanylyltransferase 1
TR76121|c5_g1	3.30013	19.4137	-2.5565	7.74e-05	0.0041454	Rac-like GTP-binding protein 2
TR76132|c0_g2	146.122	31.6081	2.2088	6.91e-15	1.42e-12	Putative S-adenosyl-L-methionine-dependent methyltransferase RHA1_ro00605
TR76180|c1_g2	349.937	149.771	1.2243	3.13e-12	4.88e-10	-//-
TR76199|c4_g1	119.439	273.425	-1.1949	1.29e-22	4.21e-20	Bidirectional sugar transporter SWEET14
TR76266|c1_g1	253.673	123.141	1.0427	7.86e-07	6.43e-05	Probable zinc metalloprotease EGY1, chloroplastic
TR76349|c0_g1	65.905	21.8341	1.5938	7.63e-05	0.0040902	Probable strigolactone esterase D14
TR76378|c4_g1	70.5995	17.6104	2.0032	5.49e-07	4.59e-05	B-box zinc finger protein 25 {ECO:0000303|PubMed:19920209}
TR76380|c0_g2	346.007	162.68	1.0888	1.27e-09	1.55e-07	DEAD-box ATP-dependent RNA helicase 53
TR76381|c0_g2	862.182	377.941	1.1898	2.8e-26	1.13e-23	28 kDa ribonucleoprotein, chloroplastic
TR76429|c0_g2	131.502	50.6848	1.3755	1.34e-06	0.00010551	StAR-related lipid transfer protein 7, mitochondrial
TR76459|c0_g1	0	43.9006	-6.4562	7.44e-13	1.24e-10	Protein G1-like5
TR76459|c0_g6	0	25.5307	-6.7087	5.62e-08	5.43e-06	Protein LIGHT-DEPENDENT SHORT HYPOCOTYLS 3
TR76462|c0_g1	27.2536	0	9.124	3.1e-06	0.00023051	E3 ubiquitin-protein ligase PUB23
TR76481|c1_g1	467.199	190.679	1.2929	1.31e-17	3.21e-15	Probable protein phosphatase 2C 2
TR76501|c4_g12	16.1357	0	5.0122	9.11e-05	0.0047488	Late embryogenesis abundant protein Lea5-D
TR76501|c4_g13	62.9411	0	7.6831	2.64e-14	5.17e-12	-//-
TR76574|c0_g1	207.474	84.152	1.3019	9.79e-09	1.07e-06	ATP-dependent zinc metalloprotease FTSH 11, chloroplastic/mitochondrial
TR76579|c0_g1	146.083	50.5954	1.5297	1.48e-08	1.59e-06	15-cis-phytoene desaturase, chloroplastic/chromoplastic
TR76603|c3_g1	0	14.5453	-4.897	3.22e-05	0.0018979	-//-
TR76604|c0_g1	98.4304	28.819	1.7721	1e-07	9.29e-06	Oxygen-dependent coproporphyrinogen-III oxidase, chloroplastic
TR76632|c0_g4	4.33264	80.4748	-4.2152	1.2e-21	3.8e-19	NAC domain-containing protein 100
TR76638|c0_g1	193.909	72.0963	1.4274	1.09e-09	1.35e-07	Uncharacterized protein ycf36
TR76680|c0_g11	210.53	96.8123	1.1208	9.71e-07	7.84e-05	33 kDa ribonucleoprotein, chloroplastic
TR76683|c0_g1	129.43	409.091	-1.6602	1.02e-47	7.97e-45	18.1 kDa class I heat shock protein
TR76683|c0_g7	9.76798	30.7679	-1.6553	7.1e-05	0.003865	-//-
TR76713|c1_g1	119.186	49.131	1.2785	2.01e-05	0.0012447	Serine/threonine-protein kinase EDR1
TR76736|c0_g1	0	16.5499	-7.3873	2.01e-05	0.0012404	-//-
TR76755|c1_g1	30.3895	4.00535	2.9236	1.68e-05	0.0010562	-//-
TR76778|c0_g1	145.723	37.8066	1.9465	2.11e-12	3.38e-10	Bifunctional L-3-cyanoalanine synthase/cysteine synthase C1, mitochondrial
TR76801|c0_g1	0	45.6395	-9.5467	4.33e-10	5.55e-08	Protein LIGHT-DEPENDENT SHORT HYPOCOTYLS 3
TR76884|c1_g1	127.787	47.821	1.418	8.87e-07	7.22e-05	-//-
TR76966|c0_g1	182.251	45.1335	2.0137	6.4e-16	1.42e-13	-//-
TR76979|c2_g1	4.45469	21.7364	-2.2867	7.3e-05	0.0039522	-//-
TR77047|c0_g1	114.833	45.915	1.3225	1.44e-05	0.00092602	Zinc finger protein CONSTANS-LIKE 13
TR77065|c1_g1	86.0604	29.7857	1.5307	1.36e-05	0.00088035	-//-
TR77067|c1_g1	4.14958	25.4486	-2.6166	4.81e-06	0.00034394	17.4 kDa class III heat shock protein
TR77105|c1_g1	59.7008	8.30378	2.8459	2.96e-09	3.48e-07	-//-
TR77180|c4_g3	107.494	35.6344	1.5929	4.43e-07	3.76e-05	Zinc finger AN1 domain-containing stress-associated protein 15
TR77181|c3_g3	346.043	167.925	1.0431	7.85e-09	8.69e-07	-//-
TR77182|c0_g1	170.555	67.2718	1.3422	7.97e-08	7.55e-06	ATP-dependent zinc metalloprotease FTSH 2, chloroplastic
TR77182|c0_g10	72.9648	22.7851	1.6791	1.25e-05	0.00081097	ATP-dependent zinc metalloprotease FTSH 2, chloroplastic
TR77182|c0_g3	836.859	184.809	2.1789	6.06e-76	8.25e-73	ATP-dependent zinc metalloprotease FTSH 2, chloroplastic
TR77182|c0_g6	571.412	42.4807	3.7497	4.08e-100	7.89e-97	ATP-dependent zinc metalloprotease FTSH 2, chloroplastic
TR77182|c0_g7	63.187	6.42029	3.2989	3.09e-11	4.38e-09	ATP-dependent zinc metalloprotease FTSH 2, chloroplastic
TR77182|c0_g8	0	31.1138	-5.9595	1.09e-09	1.35e-07	ATP-dependent zinc metalloprotease FTSH 2, chloroplastic
TR77190|c0_g2	62.9124	9.61822	2.7095	3.54e-09	4.12e-07	HMG-Y-related protein B
TR77200|c0_g3	49.2475	13.0277	1.9185	5.45e-05	0.0030599	Dehydrodolichyl diphosphate synthase 6
TR77211|c1_g11	0	16.8264	-5.0727	7.3e-06	0.00050041	-//-
TR77225|c2_g3	8.78734	33.264	-1.9205	7.33e-06	0.00050107	Probable mediator of RNA polymerase II transcription subunit 37c
TR77336|c2_g2	20.5044	56.221	-1.4552	6.14e-07	5.11e-05	Probable inactive linolenate hydroperoxide lyase {ECO:0000305|PubMed:9701595}
TR77359|c2_g1	278.085	68.3489	2.0245	1.16e-23	4.03e-21	Protein CURVATURE THYLAKOID 1B, chloroplastic
TR77359|c2_g2	60.8584	11.5007	2.4037	8.77e-08	8.23e-06	-//-
TR77359|c2_g4	28.925	1.75796	4.0403	8.43e-07	6.88e-05	Protein CURVATURE THYLAKOID 1B, chloroplastic
TR77376|c0_g1	205.114	102.185	1.0052	2.15e-05	0.0013208	Heterogeneous nuclear ribonucleoprotein Q
TR77379|c0_g2	175.381	82.7789	1.0832	1.74e-05	0.0010878	Magnesium-chelatase subunit ChlI, chloroplastic
TR77381|c2_g1	315.34	139.928	1.1722	2.84e-10	3.71e-08	PGR5-like protein 1A, chloroplastic
TR77419|c0_g2	99.5288	11.723	3.0858	9.11e-16	2.02e-13	Thioredoxin-like protein CDSP32, chloroplastic
TR77460|c0_g1	56.0193	131.98	-1.2363	3.95e-12	6.08e-10	-//-
TR77486|c0_g4	25.2489	0	5.6582	6.53e-07	5.41e-05	Plastocyanin B, chloroplastic
TR774|c0_g2	20.4995	0	5.3575	8.27e-06	0.00056053	Uncharacterized protein C119.09c
TR77507|c0_g1	0	28.0057	-6.8421	1.48e-08	1.58e-06	(+)-germacrene D synthase
TR77544|c0_g1	61.1452	19.636	1.6387	9.2e-05	0.0047881	Prolycopene isomerase 2, chloroplastic
TR77556|c1_g1	0	24.2763	-4.8286	8.16e-08	7.69e-06	NAC domain-containing protein 8
TR77571|c0_g1	43.8567	0	6.4547	5.45e-11	7.58e-09	Uncharacterized protein At5g39865
TR77571|c0_g7	204.885	44.6392	2.1984	4.06e-20	1.17e-17	-//-
TR77571|c0_g9	30.5232	0	8.802	4.93e-07	4.16e-05	Uncharacterized protein At5g39865
TR77587|c0_g2	127.087	38.4905	1.7232	3.56e-09	4.14e-07	Uncharacterized protein ycf23
TR77678|c1_g1	149.202	50.8929	1.5517	6.52e-09	7.32e-07	Metal tolerance protein 5
TR77680|c0_g1	751.349	208.399	1.8501	9.7e-53	8.46e-50	ATP synthase gamma chain, chloroplastic
TR77681|c0_g1	109.231	32.9352	1.7297	3.99e-08	3.99e-06	Photosystem II core complex proteins psbY, chloroplastic
TR77681|c0_g3	167.776	81.08	1.0491	5.2e-05	0.0029335	-//-
TR77710|c3_g3	122.617	0	13.545	5.24e-12	8.02e-10	Chlorophyll a-b binding protein 6, chloroplastic
TR77719|c0_g1	104.53	41.47	1.3338	2.98e-05	0.0017638	Uncharacterized methyltransferase At1g78140, chloroplastic
TR77721|c0_g3	63.674	136.566	-1.1008	4.6e-11	6.48e-09	Cinnamoyl-CoA reductase 1
TR77781|c3_g2	0	20.3599	-4.5748	1.07e-06	8.57e-05	-//-
TR77782|c3_g13	17.9646	0	5.1671	3.31e-05	0.001945	40S ribosomal protein S6
TR77864|c1_g1	134.374	42.0562	1.6759	3.25e-09	3.8e-07	Probable aminotransferase ACS12
TR77943|c1_g1	201.577	22.6644	3.1528	5.3e-31	2.5e-28	Probable NAD kinase 2, chloroplastic
TR77950|c2_g3	42.1005	0	9.7805	2.73e-08	2.84e-06	Histone H2B.1
TR77959|c3_g26	214.117	97.6925	1.1321	5.85e-07	4.88e-05	Dihydrolipoyl dehydrogenase 1, mitochondrial
TR77982|c1_g4	13.0297	37.1281	-1.5107	3.45e-05	0.0020195	40S ribosomal protein S4
TR77999|c0_g1	93.302	17.8473	2.3862	4.4e-11	6.2e-09	-//-
TR78035|c0_g1	79.147	8.45032	3.2275	2.01e-13	3.61e-11	Beta-fructofuranosidase, insoluble isoenzyme 3
TR78081|c2_g1	25.1415	113.323	-2.1723	1.08e-18	2.78e-16	-//-
TR78081|c2_g2	73.9589	23.0503	1.6819	1.06e-05	0.00070003	-//-
TR78089|c1_g1	31.549	1.07461	4.8757	5.3e-08	5.14e-06	Serine acetyltransferase 3, mitochondrial
TR78105|c1_g1	4.63776	21.9806	-2.2447	7.75e-05	0.0041454	Heparanase-like protein 2
TR78170|c0_g2	73.7373	25.8096	1.5145	6.75e-05	0.0036901	-//-
TR78182|c0_g6	23.7069	1.14788	4.3683	4.64e-06	0.00033306	-//-
TR78182|c0_g8	421.414	162.814	1.372	6.02e-18	1.52e-15	Inner membrane protein ALBINO3, chloroplastic
TR78208|c0_g1	107.191	8.77465	3.6107	1.5e-19	4.14e-17	-//-
TR78213|c2_g4	68.2459	21.5361	1.664	2.79e-05	0.0016594	-//-
TR78250|c5_g2	23.0057	2.10037	3.4533	4.09e-05	0.0023558	Trihelix transcription factor ASIL2 {ECO:0000305}
TR78279|c1_g1	576.975	76.3747	2.9173	2.85e-78	4.07e-75	Malate dehydrogenase, glyoxysomal
TR78280|c4_g1	985.912	342.261	1.5264	8e-49	6.51e-46	Oxygen-evolving enhancer protein 3, chloroplastic
TR78296|c2_g10	0	24.3999	-5.6088	6.18e-08	5.94e-06	Elongation factor 1-beta
TR78296|c2_g6	0	14.5712	-4.865	3.2e-05	0.0018908	Elongation factor 1-beta
TR78296|c2_g9	27.148	0	5.7628	2.41e-07	2.14e-05	Elongation factor 1-beta
TR78334|c4_g1	165.738	53.6815	1.6264	1.62e-10	2.16e-08	E3 ubiquitin-protein ligase RING1-like
TR78349|c1_g2	0	19.6844	-7.3335	3.14e-06	0.00023311	Terpene synthase 10
TR78355|c1_g1	32.7084	4.0542	3.0122	5.51e-06	0.00038937	Ethylene-responsive transcription factor 1A
TR78357|c2_g17	0	14.4852	-4.5222	4e-05	0.0023138	Protein STRICTOSIDINE SYNTHASE-LIKE 3 {ECO:0000303|PubMed:10777701}
TR78360|c0_g1	113.686	46.7454	1.2822	2.96e-05	0.0017525	-//-
TR78381|c4_g19	6.33604	40.7799	-2.6862	4.73e-09	5.46e-07	Aquaporin PIP1-2
TR78401|c0_g2	242.509	101.99	1.2496	2.95e-09	3.47e-07	Elongation factor Tu, chloroplastic
TR7844|c0_g1	65.498	11.6253	2.4942	1.21e-08	1.31e-06	-//-
TR78458|c0_g12	37.1973	3.66343	3.3439	2.86e-07	2.5e-05	Tetraketide alpha-pyrone reductase 1
TR78465|c0_g1	34.0509	1.75845	4.2753	4.99e-08	4.85e-06	Premnaspirodiene oxygenase
TR78506|c0_g2	41.9241	3.02209	3.7942	7.38e-09	8.21e-07	UDP-glycosyltransferase 86A1
TR78535|c0_g1	94.8874	29.1961	1.7004	4.66e-07	3.94e-05	Peptidyl-prolyl cis-trans isomerase CYP28, chloroplastic
TR78576|c2_g12	17.5088	0	4.2514	9.54e-05	0.0049534	-//-
TR78578|c0_g1	21.4802	125.419	-2.5457	1.17e-23	4.05e-21	Histone acetyltransferase MCC1
TR78592|c1_g1	362.356	153.961	1.2348	8.01e-13	1.33e-10	3-isopropylmalate dehydratase large subunit
TR78616|c2_g1	142.595	65.1671	1.1297	4.76e-05	0.0027037	-//-
TR78665|c1_g1	30.5116	2.3446	3.7019	1.06e-06	8.49e-05	Zinc finger CCCH domain-containing protein 18
TR78675|c2_g3	5.12595	25.8731	-2.3356	1.23e-05	0.00080143	Phosphoenolpyruvate carboxylase kinase 1
TR78681|c0_g10	39.4051	3.79727	3.3753	1.11e-07	1.02e-05	Endo-1,3
TR78684|c1_g1	152.863	69.4587	1.138	2.17e-05	0.0013322	3-ketoacyl-CoA synthase 10
TR78720|c1_g1	16.843	111.124	-2.7219	2.4e-22	7.73e-20	Small heat shock protein, chloroplastic
TR78723|c1_g6	1.16676	14.8945	-3.6742	7.08e-05	0.0038559	-//-
TR78746|c1_g1	45.3402	113.043	-1.318	2.54e-11	3.64e-09	Glutelin type-A 1
TR78778|c0_g2	4.92091	75.4095	-3.9378	8.24e-20	2.36e-17	Microtubule-associated protein 70-5
TR78795|c4_g7	65.9856	18.8545	1.8072	9.11e-06	0.00061098	Polyubiquitin
TR78820|c0_g2	9.2145	33.853	-1.8773	7.88e-06	0.00053549	Peroxidase 12
TR78825|c1_g2	147.844	59.0955	1.323	8.52e-07	6.94e-05	NifU-like protein 2, chloroplastic
TR78833|c0_g1	131.138	52.6069	1.3178	3.88e-06	0.00028274	Homeobox protein knotted-1-like 3
TR78847|c2_g1	0	39.8914	-5.6521	4.49e-12	6.89e-10	Homeobox-leucine zipper protein HOX19
TR78865|c1_g18	0	14.431	-4.8511	3.51e-05	0.0020553	Biotin carboxyl carrier protein of acetyl-CoA carboxylase, chloroplastic
TR78875|c3_g1	63.1578	1.95383	5.0146	9.74e-15	1.97e-12	Beta-galactosidase
TR78882|c0_g1	1214.43	315.981	1.9424	3.26e-91	5.58e-88	Transketolase, chloroplastic
TR78885|c2_g1	1305.98	57.8944	4.4956	8.69e-258	4.21e-254	Glutamate--glyoxylate aminotransferase 1
TR78886|c17_g27	143.871	46.4973	1.6296	2.41e-09	2.87e-07	Eukaryotic translation initiation factor 3 subunit C {ECO:0000255|HAMAP-Rule:MF_03002}
TR78888|c1_g1	11.6554	34.7293	-1.5752	4.08e-05	0.002349	Protein kinase PVPK-1
TR79001|c0_g1	618.15	208.54	1.5676	8.42e-33	4.37e-30	Primary amine oxidase
TR79008|c0_g1	19.9595	46.8983	-1.2325	3.65e-05	0.0021268	TPR repeat-containing thioredoxin TDX
TR79035|c0_g8	26.0593	3.23554	3.0097	5.03e-05	0.0028412	Transcription factor ILR3
TR79043|c1_g1	236.955	96.3092	1.2989	9.75e-10	1.21e-07	-//-
TR79051|c1_g1	111.678	37.1228	1.589	2.82e-07	2.47e-05	Aldose 1-epimerase
TR79059|c1_g1	232.049	82.0164	1.5004	2.46e-12	3.9e-10	Phosphatidylinositol 4-phosphate 5-kinase 9
TR79072|c1_g7	2.66793	18.07	-2.7598	8.01e-05	0.0042605	Probable pectinesterase/pectinesterase inhibitor 34
TR79082|c4_g10	9.5843	31.9305	-1.7362	3.22e-05	0.0019012	-//-
TR79082|c4_g12	32.1745	70.0673	-1.1228	1.82e-06	0.00014133	Early light-induced protein 1, chloroplastic
TR79082|c4_g14	13.5337	41.6596	-1.6221	4.88e-06	0.00034824	-//-
TR79082|c4_g2	39.244	161.244	-2.0387	2.19e-24	7.94e-22	-//-
TR79082|c4_g25	7.19341	26.5682	-1.885	7.27e-05	0.0039416	Early light-induced protein 1, chloroplastic
TR79082|c4_g27	0	49.977	-6.6432	2.68e-14	5.25e-12	Early light-induced protein 1, chloroplastic
TR79131|c0_g1	165.068	62.6691	1.3972	3.72e-08	3.75e-06	-//-
TR79139|c0_g1	277.535	136.196	1.027	3.92e-07	3.36e-05	Probable lactoylglutathione lyase, chloroplast
TR79161|c0_g1	27.7045	92.5627	-1.7403	1.37e-12	2.24e-10	BTB/POZ domain-containing protein At3g50780
TR79180|c1_g1	601.749	277.883	1.1147	1.89e-16	4.34e-14	Aldehyde dehydrogenase family 2 member B7, mitochondrial
TR79214|c0_g1	0	80.4001	-8.0417	8.48e-20	2.41e-17	Cytochrome P450 86B1
TR79225|c0_g1	137.846	43.7658	1.6552	3.1e-09	3.63e-07	Equilibrative nucleotide transporter 1
TR79255|c0_g1	295.951	125.436	1.2384	8.48e-11	1.17e-08	Alpha-galactosidase
TR79274|c1_g2	203.161	92.9178	1.1286	1.24e-06	9.8e-05	50S ribosomal protein L5, chloroplastic
TR79283|c1_g13	696.629	203.588	1.7747	1.03e-45	7.61e-43	Photosystem II 22 kDa protein, chloroplastic
TR79283|c1_g2	163.041	29.8882	2.4476	7.22e-19	1.88e-16	-//-
TR79283|c1_g4	55.0887	6.46425	3.0912	2.15e-09	2.57e-07	-//-
TR79283|c1_g6	857.817	313.101	1.454	5.47e-39	3.53e-36	Photosystem II 22 kDa protein, chloroplastic
TR79283|c1_g8	22.5816	2.04615	3.4642	4.69e-05	0.0026688	Photosystem II 22 kDa protein, chloroplastic
TR79299|c1_g1	110.724	41.9062	1.4017	6.12e-06	0.00042787	50S ribosomal protein L3-1, chloroplastic
TR79334|c0_g1	45.5843	1.90498	4.5807	1.19e-10	1.61e-08	Uncharacterized protein C24B11.05
TR79372|c0_g1	71.6076	6.34995	3.4953	3.33e-13	5.86e-11	-//-
TR79379|c4_g2	204.978	87.006	1.2363	6.95e-08	6.63e-06	3-oxoacyl-[acyl-carrier-protein] synthase I, chloroplastic
TR79382|c1_g1	176.727	69.573	1.3449	4.35e-08	4.3e-06	-//-
TR79382|c1_g2	1614.05	678.541	1.2502	5.33e-53	4.79e-50	DEAD-box ATP-dependent RNA helicase 3, chloroplastic
TR79405|c1_g1	50.1244	1.95383	4.6811	1.1e-11	1.64e-09	Cytochrome P450 78A5
TR79433|c0_g10	0	16.4864	-4.6091	1.11e-05	0.00073141	Cytokinin dehydrogenase 11
TR79433|c0_g6	4.25942	37.1452	-3.1244	2.78e-09	3.29e-07	Cytokinin dehydrogenase 11
TR79433|c0_g7	1.06791	14.9331	-3.8057	5.87e-05	0.0032639	Cytokinin dehydrogenase 11
TR79433|c0_g8	9.74357	102.95	-3.4013	2.03e-24	7.39e-22	Cytokinin dehydrogenase 11
TR79467|c0_g1	13.2164	117.132	-3.1477	3.51e-26	1.41e-23	Homeobox-leucine zipper protein HOX32
TR79565|c3_g2	38.6191	5.50101	2.8115	2.18e-06	0.00016724	-//-
TR79565|c3_g3	400.845	82.183	2.2861	5.38e-40	3.53e-37	ATP synthase delta chain, chloroplastic
TR79565|c3_g4	94.2539	21.3559	2.1419	1.02e-09	1.26e-07	-//-
TR79614|c0_g2	0	50.7019	-8.6985	3.33e-12	5.2e-10	Protein indeterminate-domain 7 {ECO:0000303|PubMed:16784536}
TR79639|c3_g1	0	14.3045	-3.966	7.05e-05	0.0038385	Glucomannan 4-beta-mannosyltransferase 9
TR79678|c0_g2	141.166	56.7944	1.3136	1.8e-06	0.00013971	30S ribosomal protein S9, chloroplastic
TR79680|c4_g1	521.931	254.438	1.0365	1.99e-12	3.18e-10	Methyl-CpG-binding domain-containing protein 11
TR79682|c12_g1	6.94749	31.6491	-2.1876	2.85e-06	0.0002132	Probable cytochrome c oxidase subunit 5C-3
TR79682|c12_g3	51.6079	4.74195	3.444	8.46e-10	1.06e-07	Probable cytochrome c oxidase subunit 5C-3
TR79703|c2_g4	172.731	70.631	1.2902	2.19e-07	1.96e-05	Dof zinc finger protein DOF5.3
TR79719|c0_g1	269.919	81.6281	1.7254	7.1e-18	1.78e-15	Cyclic nucleotide-gated ion channel 2
TR79719|c0_g2	502.968	183.508	1.4546	1.46e-23	4.97e-21	Cyclic nucleotide-gated ion channel 2
TR79730|c0_g1	65.4663	14.8599	2.1393	3.7e-07	3.18e-05	Cytochrome P450 71A1
TR79744|c1_g1	1.40353	25.2533	-4.1693	9.19e-08	8.59e-06	Xyloglucan endotransglucosylase/hydrolase protein 9
TR79748|c3_g1	5.60986	46.6863	-3.057	3.87e-11	5.48e-09	Ribonuclease HI
TR79757|c3_g1	302.907	139.797	1.1155	5.12e-09	5.85e-07	NADP-dependent glyceraldehyde-3-phosphate dehydrogenase
TR79779|c3_g1	73.777	333.899	-2.1782	5.32e-52	4.5e-49	Phosphomannomutase
TR79781|c1_g4	353.855	147.068	1.2667	3.49e-13	6.11e-11	Protein TIFY 6B
TR79782|c2_g1	3088.57	824.564	1.9052	7.49e-222	3.11e-218	Pyruvate, phosphate dikinase, chloroplastic
TR79787|c0_g1	23.2553	2.17119	3.421	4.04e-05	0.0023296	Phosphoenolpyruvate/phosphate translocator 2, chloroplastic
TR79813|c1_g1	20.1962	1.26999	3.9912	4.2e-05	0.0024074	Putative fluoride ion transporter CrcB {ECO:0000255|HAMAP-Rule:MF_00454}
TR79843|c3_g1	30.2675	97.9357	-1.6941	6.92e-13	1.16e-10	3-hydroxyisobutyryl-CoA hydrolase-like protein 5
TR79852|c3_g1	194.539	52.7534	1.8827	2.94e-15	6.27e-13	Omega-3 fatty acid desaturase, chloroplastic
TR79868|c1_g4	2.86809	31.2124	-3.444	1.72e-08	1.82e-06	-//-
TR79928|c3_g1	845.19	236.227	1.8391	1.63e-58	1.65e-55	Pyrophosphate--fructose 6-phosphate 1-phosphotransferase subunit alpha {ECO:0000255|HAMAP-Rule:MF_03185}
TR79945|c2_g2	0	25.6181	-5.8616	3.08e-08	3.16e-06	-//-
TR79945|c2_g9	1.38034	54.888	-5.3134	4.75e-16	1.06e-13	-//-
TR79952|c0_g3	126.795	19.1729	2.7254	3.96e-17	9.62e-15	Two-component response regulator ARR9
TR79966|c4_g1	79.6352	29.5028	1.4326	8.85e-05	0.0046368	Cytochrome P450 86B1
TR79968|c1_g1	147.353	58.0029	1.3451	5.71e-07	4.77e-05	Choline-phosphate cytidylyltransferase 2
TR79975|c1_g2	10.8011	36.5855	-1.7601	7.34e-06	0.00050107	Nuclear transcription factor Y subunit A-10
TR79981|c1_g1	15.1948	472.8	-4.9596	1.68e-124	4.07e-121	Peroxidase 42
TR79982|c16_g1	0	13.3149	-4.735	7.39e-05	0.0039853	Sm-like protein LSM7 {ECO:0000305}
TR79987|c1_g1	4.45469	62.4737	-3.8099	2.02e-16	4.61e-14	Ferruginol synthase {ECO:0000303|PubMed:23812755}
TR79987|c1_g2	0	13.286	-6.1814	7.23e-05	0.0039231	Flavonoid 3'-monooxygenase
TR80007|c2_g1	7.01766	41.1281	-2.5511	9.09e-09	1e-06	Glutathione S-transferase 3
TR80057|c2_g3	1.15944	15.0347	-3.6968	6.36e-05	0.003499	-//-
TR80073|c0_g4	0	16.461	-7.0755	1.66e-05	0.001045	Mannose-specific lectin 1
TR80081|c0_g1	222.615	83.9082	1.4077	1.2e-10	1.61e-08	Probable ribose-5-phosphate isomerase 3, chloroplastic
TR80091|c0_g2	18.2423	0	7.4008	3.46e-05	0.0020261	Ferredoxin
TR80138|c0_g2	55.7355	0	6.4557	1.43e-13	2.64e-11	Peroxisomal membrane protein 2
TR80138|c0_g3	19.7056	0	5.8488	1.07e-05	0.00070577	-//-
TR80140|c6_g1	104.533	30.6751	1.7688	4.25e-08	4.2e-06	Beta-glucosidase 22
TR80147|c1_g3	109.606	41.428	1.4036	6.62e-06	0.00045879	-//-
TR80169|c0_g7	29.2161	0	9.2243	1.59e-06	0.00012418	-//-
TR80199|c1_g5	778.202	166.929	2.2209	8.45e-73	1.08e-69	Zinc finger protein CONSTANS-LIKE 5
TR80207|c3_g1	54.6768	14.8491	1.8806	2.91e-05	0.0017266	MORC family CW-type zinc finger protein 4
TR80226|c6_g2	402.395	156.216	1.3651	4.81e-17	1.16e-14	Signal recognition particle receptor subunit alpha homolog
TR80227|c4_g29	4.16971	24.4229	-2.5502	9.52e-06	0.00063561	60S acidic ribosomal protein P1
TR80234|c1_g1	10.0688	32.4824	-1.6898	3.63e-05	0.0021201	Uncharacterized protein At5g41620
TR80244|c0_g1	106.543	24.2241	2.1369	9.17e-11	1.25e-08	Transcription activator GLK1
TR80268|c3_g1	94.8849	13.1395	2.8523	6.85e-14	1.3e-11	Uncharacterized protein At4g15545
TR80269|c0_g3	65.628	9.35103	2.8111	6.67e-10	8.35e-08	Isoflavone 2'-hydroxylase
TR80278|c0_g1	80.3431	17.4755	2.2008	8.54e-09	9.43e-07	ABC transporter G family member 22
TR80300|c0_g1	165.304	52.9478	1.6425	1.16e-10	1.57e-08	Cytochrome c-type biogenesis ccda-like chloroplastic protein 2
TR80313|c1_g1	181.178	73.4371	1.3028	8.2e-08	7.71e-06	Protein LOW PSII ACCUMULATION 1, chloroplastic
TR80333|c3_g12	48.1168	101.746	-1.0804	1.93e-08	2.04e-06	4-coumarate--CoA ligase-like 4
TR80382|c2_g2	79.941	12.2598	2.705	2.96e-11	4.22e-09	Peroxisomal (S)-2-hydroxy-acid oxidase GLO2
TR80382|c2_g3	98.4755	18.8369	2.3862	1.29e-11	1.89e-09	Peroxisomal (S)-2-hydroxy-acid oxidase GLO2
TR80382|c2_g5	74.1627	6.66451	3.4761	1.48e-13	2.71e-11	Peroxisomal (S)-2-hydroxy-acid oxidase GLO2
TR80382|c2_g6	36.3283	1.38575	4.7124	6.94e-09	7.75e-07	Peroxisomal (S)-2-hydroxy-acid oxidase GLO1
TR80382|c2_g9	582.301	129.477	2.1691	4.94e-53	4.48e-50	Peroxisomal (S)-2-hydroxy-acid oxidase
TR80407|c1_g1	1.76967	18.3172	-3.3716	1.8e-05	0.0011178	TGACG-sequence-specific DNA-binding protein TGA-2.1
TR80449|c1_g1	40.3973	159.726	-1.9833	1.58e-23	5.37e-21	CBL-interacting protein kinase 6
TR80456|c0_g1	4.33264	21.2967	-2.2973	8.32e-05	0.0044099	Rho GTPase-activating protein REN1
TR80458|c1_g1	18.551	47.248	-1.3488	1.23e-05	0.00080143	ABC transporter C family member 5
TR80490|c1_g1	60.7852	0	8.8917	1.65e-12	2.67e-10	-//-
TR80490|c1_g14	0	21.8809	-5.4516	2.93e-07	2.56e-05	-//-
TR80490|c1_g18	8.77635	29.2449	-1.7365	6.93e-05	0.0037783	-//-
TR80490|c1_g5	3.16527	39.6925	-3.6485	9.6e-11	1.31e-08	-//-
TR80490|c1_g6	24.7742	0	5.6308	8.39e-07	6.85e-05	-//-
TR80490|c1_g9	70.8296	0	7.1463	2e-16	4.58e-14	-//-
TR80501|c0_g5	77.5061	18.345	2.0789	6.38e-08	6.12e-06	Transcription factor TCP2
TR80514|c1_g1	5.49208	135.69	-4.6268	1.77e-36	1.06e-33	Aquaporin NIP3-1
TR80522|c1_g3	21.5052	47.2221	-1.1348	8.06e-05	0.0042816	Auxin transporter protein 1
TR80527|c0_g13	178.222	59.4453	1.584	9.95e-11	1.35e-08	Protein TIC 62, chloroplastic
TR80593|c0_g2	97.1617	318.425	-1.7125	8.46e-39	5.42e-36	Plasma membrane ATPase 4
TR80605|c0_g1	42.6552	117.425	-1.4609	5.06e-13	8.61e-11	Chaperone protein ClpB
TR80617|c0_g1	39.1268	4.5915	3.0911	4.54e-07	3.84e-05	Ribulose bisphosphate carboxylase/oxygenase activase, chloroplastic
TR80620|c0_g5	122.17	21.8341	2.4842	8.49e-15	1.72e-12	Plastidal glycolate/glycerate translocator 1, chloroplastic
TR80629|c1_g2	108.804	30.7997	1.8207	9.74e-09	1.06e-06	Probable receptor-like protein kinase At3g55450
TR80630|c1_g1	346.767	160.459	1.1118	4.74e-10	6.05e-08	BEL1-like homeodomain protein 6
TR80647|c0_g4	17.5075	0	5.1299	4.25e-05	0.0024355	KH domain-containing protein At4g18375
TR80679|c1_g3	199.311	30.1452	2.725	5.16e-26	2.05e-23	Ferredoxin-dependent glutamate synthase, chloroplastic
TR80681|c0_g1	90.1312	34.6316	1.3799	5.94e-05	0.0032949	Pentatricopeptide repeat-containing protein At4g16390, chloroplastic
TR80729|c1_g10	30.7307	0	5.9416	3.77e-08	3.8e-06	Ferredoxin-dependent glutamate synthase, chloroplastic
TR80729|c1_g12	32.2721	0	6.0122	1.72e-08	1.82e-06	Ferredoxin-dependent glutamate synthase, chloroplastic
TR80729|c1_g14	74.4458	26.4959	1.4904	8.09e-05	0.0042917	Ferredoxin-dependent glutamate synthase, chloroplastic
TR80729|c1_g15	0	43.9602	-6.4581	7.2e-13	1.2e-10	Ferredoxin-dependent glutamate synthase, chloroplastic
TR80729|c1_g4	62.7776	0	8.772	5.04e-13	8.59e-11	Ferredoxin-dependent glutamate synthase, chloroplastic
TR80729|c1_g9	634.346	178.389	1.8302	5.29e-44	3.78e-41	Ferredoxin-dependent glutamate synthase, chloroplastic
TR80746|c1_g1	2.25786	25.2694	-3.4844	3.54e-07	3.06e-05	BTB/POZ domain-containing protein At5g47800
TR80750|c0_g4	79.7024	25.4286	1.6482	7.17e-06	0.00049228	-//-
TR80769|c0_g1	9.92969	39.2764	-1.9838	7.14e-07	5.9e-05	Putative phospholipid-transporting ATPase 8
TR80798|c2_g1	9.70268	965.906	-6.6374	1.13e-245	5.2e-242	Glucomannan 4-beta-mannosyltransferase 9
TR80810|c0_g3	4.49619	51.9304	-3.5298	2.3e-13	4.1e-11	Probable mannan synthase 4
TR80876|c0_g1	8.36017	28.3603	-1.7623	7.8e-05	0.0041648	-//-
TR80891|c0_g3	64.7444	20.8444	1.6351	5.92e-05	0.0032901	-//-
TR80907|c6_g2	24.4172	63.2631	-1.3735	3.16e-07	2.75e-05	-//-
TR80949|c0_g1	51.8697	1.85614	4.8045	3.57e-12	5.53e-10	UDP-glycosyltransferase 83A1
TR80981|c2_g11	749.064	25.3998	4.8822	5.57e-155	1.68e-151	21 kDa protein
TR80981|c2_g13	109.379	3.51689	4.9589	2.79e-24	9.96e-22	-//-
TR80981|c2_g21	35.8304	1.40627	4.6712	9.48e-09	1.04e-06	-//-
TR80981|c2_g22	28.435	2.10037	3.759	2.11e-06	0.00016238	-//-
TR80981|c2_g23	35.7889	0	6.1614	2.91e-09	3.43e-07	-//-
TR80981|c2_g30	98.1277	0	7.6166	1.55e-21	4.86e-19	-//-
TR80982|c6_g1	960.116	287.31	1.7406	2.82e-60	2.92e-57	Cysteine proteinase 1
TR80985|c2_g1	43.3264	6.00803	2.8503	4.2e-07	3.57e-05	Protein FAF-like, chloroplastic
TR81003|c2_g7	782.391	241.144	1.698	2.31e-47	1.79e-44	Phosphoglycerate kinase, chloroplastic
TR81060|c0_g1	62.0233	19.9896	1.6336	8.6e-05	0.0045324	Peptidyl-prolyl cis-trans isomerase CYP38, chloroplastic
TR81067|c1_g1	58.3247	17.096	1.7704	4.19e-05	0.0024038	APO protein 1, chloroplastic
TR81070|c1_g4	72.8964	21.394	1.7686	4.74e-06	0.00033956	Catalase isozyme 1
TR81070|c2_g1	668.221	93.398	2.8389	1.88e-87	2.93e-84	Catalase isozyme 1
TR81088|c3_g5	25.0787	1.86298	3.7508	8.59e-06	0.0005793	-//-
TR81110|c1_g3	6.40743	28.7106	-2.1638	9.25e-06	0.00062	Isoamylase 1, chloroplastic
TR81113|c0_g2	0	17.3612	-8.1097	2.48e-05	0.0015	Quinone oxidoreductase-like protein At1g23740, chloroplastic
TR81113|c0_g20	59.2864	0	6.8896	3.73e-14	7.19e-12	Quinone oxidoreductase-like protein At1g23740, chloroplastic
TR81113|c0_g23	0	21.2367	-5.4085	4.39e-07	3.73e-05	2-methylene-furan-3-one reductase
TR81113|c0_g4	47.6542	12.1831	1.9677	5.02e-05	0.0028407	2-methylene-furan-3-one reductase
TR81126|c0_g2	107.891	8.93877	3.5934	1.38e-19	3.82e-17	7-deoxyloganetin glucosyltransferase
TR81146|c5_g10	495.621	158.651	1.6434	6.08e-29	2.69e-26	Ferric reduction oxidase 6
TR81225|c0_g5	106.186	42.0699	1.3357	2.51e-05	0.0015123	ABC transporter I family member 6, chloroplastic
TR81305|c2_g2	83.9197	30.0875	1.4798	3.24e-05	0.0019085	F-box/kelch-repeat protein At1g67480
TR81314|c0_g1	25.0195	52.6518	-1.0734	5.67e-05	0.0031743	Syntaxin-binding protein 5
TR81338|c0_g1	182.655	72.7313	1.3285	3.88e-08	3.89e-06	Uncharacterized sugar kinase slr0537
TR81349|c1_g2	0	25.4247	-5.6682	3.3e-08	3.36e-06	Alpha-terpineol synthase, chloroplastic
TR81355|c0_g12	20.4086	0	5.3511	8.69e-06	0.00058522	Jasmonic acid-amido synthetase JAR1
TR81355|c0_g6	100.818	2.93221	5.1036	9.81e-23	3.24e-20	Probable indole-3-acetic acid-amido synthetase GH3.5
TR81372|c0_g2	264.417	83.8682	1.6566	2.12e-16	4.82e-14	Aminomethyltransferase, mitochondrial
TR81402|c1_g1	1336	562.783	1.2473	5.91e-44	4.19e-41	Pentatricopeptide repeat-containing protein At5g25630
TR81415|c6_g1	212.719	45.8193	2.2149	4.76e-21	1.45e-18	-//-
TR81425|c0_g5	63.22	18.0729	1.8066	1.41e-05	0.0009078	Chloroplastic group IIB intron splicing facilitator CRS2, chloroplastic
TR81464|c0_g1	169.859	64.4764	1.3975	2.35e-08	2.46e-06	Chaperone protein DnaJ {ECO:0000255|HAMAP-Rule:MF_01152}
TR81582|c2_g1	842.12	327.462	1.3627	8.37e-34	4.45e-31	Chlorophyll a-b binding protein, chloroplastic
TR81582|c2_g2	64.1817	0	7.0041	3.98e-15	8.37e-13	Chlorophyll a-b binding protein, chloroplastic
TR81582|c2_g3	1327.81	625.396	1.0862	1.8e-32	9.13e-30	Chlorophyll a-b binding protein 37, chloroplastic
TR81582|c2_g4	0	27.5783	-5.7855	8.97e-09	9.88e-07	Chlorophyll a-b binding protein, chloroplastic
TR81582|c2_g5	15.0263	51.503	-1.7772	8.87e-08	8.31e-06	Chlorophyll a-b binding protein, chloroplastic
TR81592|c3_g6	204.916	93.9304	1.1254	1.21e-06	9.58e-05	Probable aldo-keto reductase 2
TR81639|c0_g1	158.538	36.9245	2.1022	6.04e-15	1.25e-12	VIN3-like protein 2
TR81640|c15_g1	31.001	0	5.3099	4.36e-08	4.3e-06	-//-
TR81731|c2_g2	101.622	34.5339	1.5571	1.55e-06	0.00012129	Beta-glucosidase 22
TR81731|c2_g5	203.971	58.2891	1.8071	6.13e-15	1.27e-12	Beta-glucosidase 22
TR81810|c1_g13	0	50.1157	-7.3598	1.09e-13	2.02e-11	NAC domain-containing protein 7
TR81810|c1_g16	0	15.9012	-7.0256	2.23e-05	0.0013649	-//-
TR81814|c5_g1	7.56687	38.1959	-2.3356	1.08e-07	1e-05	-//-
TR81854|c0_g2	99.4684	24.8136	2.0031	2.77e-09	3.28e-07	Probable galactinol--sucrose galactosyltransferase 2
TR81872|c0_g2	169.982	37.2693	2.1893	7.38e-17	1.75e-14	Haloalkane dehalogenase 2
TR81874|c4_g5	211.368	96.3824	1.1329	6.76e-07	5.6e-05	Citrate synthase, glyoxysomal
TR81882|c1_g2	116.418	46.995	1.3087	1.57e-05	0.00099146	Thioredoxin reductase NTRC
TR81938|c4_g7	28.986	2.78421	3.38	5.23e-06	0.00037082	Probable fructose-bisphosphate aldolase 1, chloroplastic
TR81947|c1_g1	9.15347	40.7339	-2.1538	1.37e-07	1.25e-05	Kinesin-like protein KIF19
TR81948|c1_g3	351.871	169.969	1.0498	4.5e-09	5.21e-07	UPF0496 protein 1
TR81957|c1_g8	152.383	55.732	1.4511	3.95e-08	3.96e-06	E3 ubiquitin-protein ligase SINAT4
TR81974|c0_g1	791.622	201.928	1.971	1.57e-61	1.65e-58	Non-specific phospholipase C1
TR81978|c1_g1	23.4939	134.572	-2.518	4.97e-25	1.85e-22	CSC1-like protein At3g21620
TR81978|c2_g1	1.52558	52.6958	-5.1103	2.02e-15	4.36e-13	-//-
TR81986|c0_g1	15.2558	38.4909	-1.3352	8.76e-05	0.0045956	Protein AAR2 homolog
TR82026|c0_g3	2.86809	25.7906	-3.1687	6.4e-07	5.31e-05	Protein SCARECROW
TR82042|c0_g1	81.6844	177.198	-1.1172	3.84e-14	7.39e-12	Auxin response factor 19
TR82047|c0_g1	26.7928	132.006	-2.3007	1.08e-22	3.55e-20	Leucine-rich repeat receptor-like serine/threonine-protein kinase BAM1
TR82081|c2_g5	7.32278	57.3938	-2.9704	4.29e-13	7.43e-11	Chaperone protein dnaJ 20, chloroplastic
TR82088|c1_g10	4.84524	23.7117	-2.291	3.38e-05	0.001984	Protein SUPPRESSOR OF FRI 4
TR82091|c0_g1	138.854	58.1216	1.2564	6.29e-06	0.00043861	BTB/POZ domain-containing protein At1g55760
TR82092|c0_g4	86.4094	25.0134	1.7885	4.86e-07	4.1e-05	UDP-glycosyltransferase 84A1
TR82101|c0_g3	86.5339	28.9655	1.5789	7.03e-06	0.00048413	Heparan-alpha-glucosaminide N-acetyltransferase
TR82111|c0_g1	0	14.6332	-4.4462	3.84e-05	0.0022274	Auxin efflux carrier component 2
TR82157|c2_g12	118.926	32.5684	1.8685	8.69e-10	1.08e-07	-//-
TR82161|c0_g2	0	22.7875	-8.5447	2.45e-06	0.00018657	Probable mannan synthase 11
TR82228|c0_g1	0	27.3419	-5.1071	1.07e-08	1.16e-06	Probable pectinesterase/pectinesterase inhibitor 34
TR82273|c0_g1	3.11218	21.4638	-2.7859	1.59e-05	0.001006	Transcription factor MYB86
TR82276|c2_g4	438.699	149.637	1.5518	2.49e-23	8.38e-21	Probable zinc protease PqqL
TR82279|c1_g12	17.2873	0	6.6558	4.02e-05	0.0023226	6-phosphogluconate dehydrogenase, decarboxylating 3
TR82279|c1_g7	0	20.1323	-7.8805	4.32e-06	0.00031229	6-phosphogluconate dehydrogenase, decarboxylating 3
TR82281|c1_g1	35.4294	1.05605	5.0682	6.23e-09	7.02e-07	Carbonic anhydrase, chloroplastic
TR82281|c1_g3	133.338	0	8.0589	1.01e-27	4.33e-25	Carbonic anhydrase, chloroplastic
TR82281|c1_g4	145.762	0	11.543	1.65e-19	4.53e-17	Carbonic anhydrase, chloroplastic
TR82281|c1_g5	198.701	0	8.6345	2.37e-38	1.49e-35	Carbonic anhydrase, chloroplastic
TR82281|c1_g6	313.918	0	9.1414	2.54e-56	2.47e-53	Carbonic anhydrase, chloroplastic
TR82281|c1_g7	116.058	0	7.8587	9.77e-25	3.61e-22	Carbonic anhydrase, chloroplastic
TR82282|c7_g3	192.344	397.785	-1.0483	1.03e-27	4.39e-25	Aquaporin PIP2-7
TR82282|c7_g5	7.69075	40.8844	-2.4104	2.4e-08	2.51e-06	Probable aquaporin PIP2-2
TR82282|c7_g6	24.8383	1.67297	3.8921	6.87e-06	0.00047448	Probable aquaporin PIP2-2
TR82282|c7_g9	0	18.5125	-5.2449	2.45e-06	0.00018645	Probable aquaporin PIP2-2
TR82283|c4_g1	31.9761	4.33555	2.8827	1.2e-05	0.00078634	-//-
TR82283|c5_g1	137.757	25.498	2.4337	4.6e-16	1.03e-13	Fructose-bisphosphate aldolase, chloroplastic
TR82283|c5_g2	1738.56	495.269	1.8116	2.05e-115	4.26e-112	Fructose-bisphosphate aldolase, chloroplastic
TR82283|c5_g6	58.4059	9.84486	2.5687	4e-08	3.99e-06	Fructose-bisphosphate aldolase, chloroplastic
TR82326|c0_g1	106.058	32.3359	1.7136	8.06e-08	7.61e-06	[Fructose-bisphosphate aldolase]-lysine N-methyltransferase, chloroplastic
TR82343|c0_g1	233.489	115.91	1.0103	5.08e-06	0.00036173	J domain-containing protein required for chloroplast accumulation response 1
TR82360|c1_g2	5.55372	100.155	-4.1726	1.93e-26	7.86e-24	AP2-like ethylene-responsive transcription factor At2g41710
TR82373|c1_g1	133.519	42.7537	1.6429	6.93e-09	7.74e-07	Uncharacterized protein At3g49140
TR82398|c4_g1	19.7477	55.098	-1.4803	6.16e-07	5.12e-05	ABC transporter G family member 14
TR82403|c3_g1	345.265	125.769	1.4569	1.03e-16	2.4e-14	Root phototropism protein 2
TR82415|c1_g1	69.0184	19.9779	1.7886	6.89e-06	0.00047555	Probable purple acid phosphatase 20
TR82469|c0_g3	98.1253	14.6537	2.7434	1.06e-13	1.97e-11	Protein CbbY
TR82534|c4_g11	34.4775	5.83658	2.5625	2.54e-05	0.0015293	-//-
TR82534|c4_g3	19.8411	0	5.3104	1.18e-05	0.00077389	-//-
TR82540|c0_g8	40.1032	1.92013	4.3844	2.46e-09	2.92e-07	Leucoanthocyanidin dioxygenase
TR82563|c0_g6	147.129	56.8565	1.3717	3.42e-07	2.96e-05	Monothiol glutaredoxin-S12, chloroplastic
TR82570|c0_g3	181.977	74.8688	1.2813	1.29e-07	1.18e-05	Protein EXECUTER 1, chloroplastic
TR82595|c0_g14	120.25	25.2962	2.249	8.01e-13	1.33e-10	24-methylenesterol C-methyltransferase 2
TR82598|c3_g1	425.335	134.784	1.658	1.86e-25	7.19e-23	Cyclic dof factor 2
TR82616|c0_g10	0	15.0826	-4.9148	2.28e-05	0.0013931	-//-
TR82632|c0_g1	963.937	336.559	1.5181	2.72e-47	2.1e-44	Glyceraldehyde-3-phosphate dehydrogenase B, chloroplastic
TR82646|c1_g1	0	112.009	-6.9351	1.45e-29	6.46e-27	-//-
TR82646|c1_g2	0	116.504	-7.8642	1.87e-28	8.13e-26	-//-
TR82648|c1_g1	53.405	0	5.8466	4.22e-13	7.3e-11	Probable polygalacturonase
TR82653|c0_g2	22.5206	1.75845	3.6789	2.9e-05	0.0017238	NAC domain-containing protein 21/22
TR82675|c1_g1	66.4542	140.031	-1.0753	4.94e-11	6.92e-09	Embryogenesis-associated protein EMB8
TR82696|c4_g6	192.329	386.119	-1.0055	1.05e-25	4.09e-23	Glucose-6-phosphate/phosphate translocator 2, chloroplastic
TR82714|c0_g2	232.13	113.867	1.0276	3.44e-06	0.00025375	ETHYLENE INSENSITIVE 3-like 1 protein
TR82759|c2_g1	9.82473	43.0815	-2.1326	6.99e-08	6.66e-06	Probable leucine-rich repeat receptor-like protein kinase At5g49770
TR82774|c1_g12	4.10564	32.3608	-2.9786	5.13e-08	4.98e-06	DNA-damage-repair/toleration protein DRT102
TR82774|c1_g16	0	26.4099	-5.723	1.82e-08	1.92e-06	DNA-damage-repair/toleration protein DRT102
TR82774|c1_g21	0	15.6258	-4.3473	2.26e-05	0.0013829	-//-
TR82779|c1_g4	98.3224	26.1374	1.9114	1.31e-08	1.41e-06	-//-
TR82795|c2_g1	261.791	97.8185	1.4202	1.83e-12	2.95e-10	F-box protein At2g32560
TR82826|c0_g1	4.45469	42.5774	-3.2567	1.04e-10	1.42e-08	Mannan endo-1,4-beta-mannosidase 7
TR82835|c0_g6	188.45	63.8277	1.5619	5.29e-11	7.4e-09	Alpha,alpha-trehalose-phosphate synthase [UDP-forming] 1
TR82889|c1_g1	33.3797	6.49649	2.3612	9.17e-05	0.0047721	Probable WRKY transcription factor 33
TR82915|c1_g8	17.5478	0	4.9931	4.55e-05	0.0025902	NifU-like protein 1, chloroplastic
TR82956|c1_g6	2.13581	28.3286	-3.7294	3.73e-08	3.75e-06	-//-
TR83034|c0_g1	34.6044	0	6.2986	5.42e-09	6.17e-07	Ammonium transporter 1 member 1
TR83034|c0_g3	83.2466	6.64302	3.6475	1.17e-15	2.57e-13	Ammonium transporter 1 member 2
TR83054|c0_g5	7.74994	28.6725	-1.8874	3.72e-05	0.0021628	-//-
TR83075|c0_g1	111.489	30.1378	1.8873	2.13e-09	2.55e-07	Glucose-6-phosphate 1-dehydrogenase 2, chloroplastic
TR83099|c0_g2	51.7788	105.671	-1.0291	2.69e-08	2.8e-06	Protein SGT1 homolog
TR83110|c5_g1	90.6194	23.1529	1.9686	2.23e-08	2.34e-06	Thylakoid lumenal protein At1g12250, chloroplastic
TR83159|c3_g1	55.827	15.9726	1.8054	4.55e-05	0.0025902	Protein IQ-DOMAIN 14
TR83159|c4_g19	48.55	11.0294	2.1381	1.21e-05	0.0007885	Glutathione S-transferase DHAR3, chloroplastic
TR83159|c4_g2	77.9876	18.6586	2.0634	6.97e-08	6.64e-06	-//-
TR83179|c2_g1	390.737	164.366	1.2493	5.05e-14	9.65e-12	BURP domain-containing protein 3
TR83180|c2_g1	179.591	67.5048	1.4117	6.61e-09	7.4e-07	Serine/threonine-protein kinase STN7, chloroplastic
TR83197|c2_g2	2.50195	33.9478	-3.7622	1.55e-09	1.88e-07	Putative DNA-binding protein ESCAROLA
TR83199|c0_g1	3.23423	19.2941	-2.5767	7.68e-05	0.0041153	Protein trichome birefringence-like 35
TR83227|c0_g1	1395.41	168.518	3.0497	1.78e-196	6.48e-193	Cytochrome P450 71D8
TR83258|c1_g12	68.5412	14.4583	2.2451	6.7e-08	6.4e-06	Zinc finger protein CONSTANS-LIKE 4
TR83258|c1_g3	176.52	44.3031	1.9944	3e-15	6.38e-13	Zinc finger protein CONSTANS-LIKE 5
TR83278|c3_g6	126.134	40.0633	1.6546	1.45e-08	1.55e-06	Peroxisomal membrane protein 11C
TR83279|c3_g2	76.6866	21.1019	1.8616	9.19e-07	7.44e-05	Glutamyl-tRNA(Gln) amidotransferase subunit B, chloroplastic/mitochondrial {ECO:0000255|HAMAP-Rule:MF_03147}
TR83281|c5_g1	0	26.6698	-5.7371	1.55e-08	1.65e-06	Protein CUP-SHAPED COTYLEDON 2
TR83281|c7_g2	32.8305	1.12345	4.869	2.88e-08	2.98e-06	NAC transcription factor ONAC010
TR83282|c2_g9	500.741	210.718	1.2488	1.58e-17	3.86e-15	-//-
TR83292|c2_g1	28.4075	4.39368	2.6928	7.76e-05	0.004151	Short-chain dehydrogenase reductase 2a
TR83314|c3_g4	2.74604	26.3279	-3.2612	3.72e-07	3.19e-05	Probable caffeoyl-CoA O-methyltransferase At4g26220
TR83314|c3_g9	2.2841	42.6423	-4.2226	3.4e-12	5.29e-10	Flavonoid 3',5'-methyltransferase
TR83354|c0_g1	54.3851	14.1164	1.9458	1.78e-05	0.0011096	Ribonuclease 3 {ECO:0000255|HAMAP-Rule:MF_00104}
TR83373|c3_g5	50.0988	10.4378	2.263	3.42e-06	0.00025267	Zinc transporter 2
TR83373|c3_g9	150.838	68.5506	1.1378	2.47e-05	0.0014975	Zinc transporter 2
TR83374|c0_g1	23.799	132.728	-2.4795	2.21e-24	8.01e-22	Mitogen-activated protein kinase 10
TR83378|c0_g1	213.509	64.2478	1.7326	1.48e-14	2.94e-12	Cytochrome P450 78A5
TR83379|c2_g11	6.40743	246.5	-5.2657	2.73e-66	3.09e-63	Probable isoaspartyl peptidase/L-asparaginase 2
TR83379|c2_g12	0	25.9723	-6.1484	2.82e-08	2.92e-06	Probable isoaspartyl peptidase/L-asparaginase 2
TR83379|c2_g3	0	47.1386	-7.1955	4.05e-13	7.04e-11	Probable isoaspartyl peptidase/L-asparaginase 2
TR83379|c2_g6	3.52043	54.8611	-3.962	7.14e-15	1.47e-12	Probable isoaspartyl peptidase/L-asparaginase 2
TR83379|c2_g9	0	17.8204	-7.5859	1.16e-05	0.00075691	Probable isoaspartyl peptidase/L-asparaginase 2
TR83380|c6_g12	22.0251	0	5.4611	3.63e-06	0.00026606	-//-
TR83385|c1_g3	78.2317	162.311	-1.0529	2.81e-12	4.41e-10	Cryptochrome-1
TR83391|c2_g2	609.698	198.509	1.6189	2.7e-34	1.49e-31	Putative F-box/LRR-repeat protein At3g28410
TR83431|c6_g1	139.314	43.1064	1.6924	1.2e-09	1.47e-07	29 kDa ribonucleoprotein B, chloroplastic
TR83454|c0_g1	308.453	113.175	1.4465	6.67e-15	1.38e-12	Translocase of chloroplast 159, chloroplastic
TR83481|c3_g3	25.2172	1.66613	3.9198	5.5e-06	0.0003888	-//-
TR83481|c3_g8	26.7086	0	5.7392	3.03e-07	2.64e-05	ATP-dependent Clp protease proteolytic subunit-related protein 3, chloroplastic
TR83481|c3_g9	78.2872	8.72092	3.1662	4.75e-13	8.13e-11	ATP-dependent Clp protease proteolytic subunit-related protein 3, chloroplastic
TR83494|c1_g5	35.7407	4.34727	3.0394	1.79e-06	0.00013954	-//-
TR83529|c0_g1	3.78344	72.2429	-4.2551	1.15e-19	3.22e-17	Alpha-amylase isozyme 3D
TR83598|c0_g2	2.07479	17.096	-3.0426	6.55e-05	0.0035905	Lysine histidine transporter-like 8
TR83625|c0_g1	249.951	112.559	1.151	3.79e-08	3.81e-06	Hydroxyphenylpyruvate reductase
TR83644|c3_g3	73.1051	11.1857	2.7083	1.98e-10	2.61e-08	GDSL esterase/lipase At5g45920
TR83671|c1_g1	7.99403	28.8674	-1.8524	4.2e-05	0.0024074	Putative phospholipid-transporting ATPase 7
TR83680|c1_g1	139.499	36.3412	1.9406	7.01e-12	1.06e-09	Glycine cleavage system H protein, mitochondrial
TR83683|c0_g1	1.64763	22.0294	-3.741	1.19e-06	9.47e-05	65-kDa microtubule-associated protein 7
TR83686|c1_g1	94.8495	37.093	1.3545	5.32e-05	0.0029939	30S ribosomal protein S1, chloroplastic
TR83697|c1_g3	264.674	79.8272	1.7293	1.27e-17	3.13e-15	Arginine decarboxylase
TR83708|c0_g1	0	13.7042	-6.811	7.31e-05	0.0039553	Ketol-acid reductoisomerase, chloroplastic
TR83741|c4_g1	2.56297	18.9033	-2.8827	3.98e-05	0.0023037	Beta-glucosidase 18
TR83741|c4_g14	3.11218	101.205	-5.0232	4.23e-28	1.82e-25	Beta-glucosidase 18
TR83747|c4_g5	129.186	57.8851	1.1582	6.82e-05	0.0037233	Long chain base biosynthesis protein 1b
TR83751|c0_g3	237.985	65.8768	1.853	7.15e-18	1.78e-15	DNA-directed RNA polymerase subunit alpha {ECO:0000255|HAMAP-Rule:MF_00059}
TR83768|c0_g11	7.43811	28.8532	-1.9557	2.48e-05	0.0014975	Calcium-dependent protein kinase 7
TR83779|c1_g5	10.7382	32.6778	-1.6056	5.73e-05	0.0031943	-//-
TR83779|c1_g8	71.6064	149.084	-1.058	1.87e-11	2.72e-09	Protein SRG1
TR83787|c3_g1	6.71255	48.7359	-2.8601	4.85e-11	6.81e-09	Caffeoylshikimate esterase
TR83882|c1_g17	2.40736	20.1792	-3.0673	1.36e-05	0.000877	ADP-ribosylation factor GTPase-activating protein AGD7
TR83883|c1_g1	24.1042	56.7588	-1.2356	5.4e-06	0.00038246	Subtilisin-like protease SBT5.3
TR83913|c3_g2	105.181	0	9.4354	2.53e-19	6.86e-17	-//-
TR83993|c4_g1	52.4769	0	6.7136	8.87e-13	1.47e-10	Sorbitol dehydrogenase
TR83993|c4_g12	35.5924	0	6.1535	3.21e-09	3.75e-07	Sorbitol dehydrogenase
TR83993|c4_g14	91.1826	34.341	1.4088	3.71e-05	0.0021594	Sorbitol dehydrogenase
TR84068|c3_g2	26.9051	1.22114	4.4616	9.05e-07	7.35e-05	-//-
TR84075|c2_g1	10.618	31.652	-1.5758	8.93e-05	0.0046668	Shikimate O-hydroxycinnamoyltransferase
TR84079|c10_g1	67.4916	9.47608	2.8323	3.17e-10	4.12e-08	ACT domain-containing protein ACR8 {ECO:0000305}
TR84081|c1_g12	4.85195	49.0846	-3.3386	2.61e-12	4.12e-10	Chaperone protein ClpB3, chloroplastic
TR84081|c1_g7	28.5869	0	5.8373	1.14e-07	1.05e-05	Chaperone protein ClpB3, chloroplastic
TR84086|c6_g21	4.51571	22.4153	-2.3115	5.14e-05	0.0029008	Phospho-2-dehydro-3-deoxyheptonate aldolase 1, chloroplastic
TR84164|c0_g1	4.51571	42.4489	-3.2327	1.24e-10	1.67e-08	Phosphatidylinositol 4-phosphate 5-kinase 1
TR84169|c0_g2	18.2532	0	5.2633	2.71e-05	0.0016192	Nuclear transcription factor Y subunit C-4
TR84169|c0_g3	20.264	0	4.7451	1.47e-05	0.00093828	Nuclear transcription factor Y subunit C-4
TR84182|c5_g4	378.231	97.545	1.9551	6.4e-30	2.86e-27	Glucose-1-phosphate adenylyltransferase large subunit 3, chloroplastic/amyloplastic
TR84194|c3_g1	46.8688	107.979	-1.204	6.5e-10	8.15e-08	Probable serine/threonine-protein kinase WNK1
TR84209|c2_g1	22.9447	59.3119	-1.3702	7.64e-07	6.27e-05	Callose synthase 5
TR84212|c6_g7	139.746	52.8027	1.4041	3.6e-07	3.1e-05	ATP synthase subunit beta, chloroplastic {ECO:0000255|HAMAP-Rule:MF_01347}
TR84228|c1_g5	88.7368	31.8982	1.4761	2.02e-05	0.0012467	Stress enhanced protein 2, chloroplastic
TR84248|c0_g1	100.443	247.775	-1.3027	1.03e-22	3.4e-20	Transcription factor DIVARICATA
TR84250|c3_g14	0	27.4699	-5.7798	9.57e-09	1.05e-06	Monodehydroascorbate reductase
TR84261|c2_g1	0	53.6214	-6.7447	3.8e-15	8.02e-13	Transposon Ty3-I Gag-Pol polyprotein
TR84261|c2_g2	0	32.9333	-6.0415	3.77e-10	4.87e-08	Transposon Ty3-I Gag-Pol polyprotein
TR84270|c1_g2	145.235	313.282	-1.1091	1.29e-23	4.42e-21	Protein TIME FOR COFFEE
TR84283|c1_g3	23.1412	81.8889	-1.8232	7.93e-12	1.19e-09	Scarecrow-like protein 3
TR84342|c2_g2	11.9032	34.4206	-1.5319	5.82e-05	0.0032424	Uncharacterized protein At2g34460, chloroplastic
TR84342|c2_g8	18.1129	0	6.9353	2.92e-05	0.0017282	Uncharacterized protein At2g34460, chloroplastic
TR84344|c2_g1	28.1732	2.92928	3.2657	1.03e-05	0.00068155	ATP-dependent RNA helicase glh-4
TR84344|c2_g22	1.66837	17.5019	-3.391	2.66e-05	0.0015979	ATP-dependent RNA helicase glh-4
TR84346|c1_g1	77.9486	21.8829	1.8327	1.05e-06	8.42e-05	-//-
TR84346|c6_g2	18.429	68.9604	-1.9038	1.31e-10	1.76e-08	Phosphatidylinositol/phosphatidylcholine transfer protein SFH13
TR84379|c0_g4	335.2	119.71	1.4855	7.57e-17	1.79e-14	Cycloartenol-C-24-methyltransferase 1
TR84379|c0_g6	61.7628	15.4094	2.0029	2.81e-06	0.00021108	Cycloartenol-C-24-methyltransferase
TR84442|c0_g7	35.4752	4.71508	2.9115	3.52e-06	0.00025863	Translocase of chloroplast 159, chloroplastic
TR84470|c0_g2	64.4875	15.9105	2.019	1.45e-06	0.00011419	Calcium sensing receptor, chloroplastic
TR84482|c2_g13	1373.69	258.003	2.4126	2.27e-143	6.6e-140	Serine hydroxymethyltransferase, mitochondrial
TR84482|c2_g6	49.9169	2.09646	4.5735	1.62e-11	2.36e-09	Serine hydroxymethyltransferase 1, mitochondrial
TR84530|c0_g2	310.618	1.51422	7.6804	3.3e-64	3.55e-61	Phosphomannomutase/phosphoglucomutase
TR84581|c2_g12	439.351	35.5016	3.6294	2.95e-75	3.89e-72	Scopoletin glucosyltransferase
TR84588|c3_g3	366.079	175.595	1.0599	1.44e-09	1.76e-07	NAD-dependent malic enzyme 1, mitochondrial
TR84596|c0_g2	104.931	33.2151	1.6595	2.18e-07	1.95e-05	Phosphoglycolate phosphatase 1B, chloroplastic
TR84597|c0_g4	6.48554	44.4394	-2.7765	5.6e-10	7.09e-08	Clathrin heavy chain 1
TR84599|c2_g1	1.67692	21.6103	-3.6878	1.66e-06	0.00012929	-//-
TR84614|c1_g1	7.68892	62.1235	-3.0143	3.4e-14	6.58e-12	Rab9 effector protein with kelch motifs
TR84619|c1_g1	129.43	23.5437	2.4588	2.2e-15	4.73e-13	Protein SDE2 homolog
TR84626|c4_g1	145.51	31.9544	2.187	1.25e-14	2.5e-12	Transcription factor PIF3
TR84626|c4_g2	153.064	44.4037	1.7854	2.28e-11	3.3e-09	Transcription factor PIF3
TR84635|c0_g1	172.451	58.5661	1.5581	3.78e-10	4.88e-08	Scopoletin glucosyltransferase
TR84656|c1_g1	205.098	53.3606	1.9425	8.66e-17	2.04e-14	-//-
TR84658|c0_g1	35.2708	72.3894	-1.0373	3.76e-06	0.00027436	Dedicator of cytokinesis protein 6
TR84664|c5_g1	32.2202	96.6657	-1.585	6.41e-12	9.77e-10	Heat stress transcription factor A-2
TR84664|c7_g2	155.607	56.5497	1.4603	2.33e-08	2.44e-06	Homeobox protein knotted-1-like 3
TR84668|c0_g5	4.14958	48.0154	-3.5325	1.79e-12	2.89e-10	Heat shock 70 kDa protein 8
TR84682|c0_g11	133.626	317.523	-1.2487	2.55e-27	1.07e-24	Mannose-6-phosphate isomerase 2
TR84682|c0_g5	15.4389	43.0795	-1.4804	1.04e-05	0.0006887	-//-
TR84682|c0_g7	1.05997	18.241	-4.1051	6.05e-06	0.00042315	Mannose-6-phosphate isomerase 1
TR84722|c4_g2	179.106	32.9709	2.4415	1.66e-20	4.88e-18	Uncharacterized transporter AF_0788
TR84785|c3_g1	9.94678	336.037	-5.0782	2.31e-89	3.66e-86	Probable linoleate 9S-lipoxygenase 5
TR84792|c1_g1	187.755	55.9372	1.747	3.76e-13	6.55e-11	Chlorophyll a-b binding protein, chloroplastic
TR84792|c1_g10	90.501	21.9103	2.0463	7.94e-09	8.78e-07	Chlorophyll a-b binding protein C, chloroplastic
TR84792|c1_g11	87.4615	17.331	2.3353	3.37e-10	4.37e-08	Chlorophyll a-b binding protein 1D
TR84792|c1_g12	389.513	190.79	1.0297	1.65e-09	2e-07	Chlorophyll a-b binding protein 1D
TR84792|c1_g16	83.2454	29.0579	1.5184	2.19e-05	0.0013426	-//-
TR84792|c1_g17	169.014	31.6481	2.417	3.5e-19	9.38e-17	Chlorophyll a-b binding protein, chloroplastic
TR84792|c1_g19	41.0845	0	6.3605	2.11e-10	2.77e-08	Chlorophyll a-b binding protein 2, chloroplastic
TR84792|c1_g2	0	13.4692	-4.7516	6.67e-05	0.0036481	Chlorophyll a-b binding protein 1D
TR84792|c1_g20	578.552	248.848	1.2172	5.2e-19	1.38e-16	Chlorophyll a-b binding protein 2, chloroplastic
TR84792|c1_g27	224.357	72.8886	1.622	1.17e-13	2.16e-11	Chlorophyll a-b binding protein 1, chloroplastic
TR84792|c1_g31	177.885	46.1006	1.9481	7.93e-15	1.62e-12	Chlorophyll a-b binding protein 2, chloroplastic
TR84830|c1_g13	156.138	68.0192	1.1988	5.36e-06	0.00038029	DAG protein, chloroplastic
TR84830|c1_g4	27.9779	0	5.5483	1.71e-07	1.54e-05	DAG protein, chloroplastic
TR84875|c0_g1	74.6313	25.4975	1.5494	4.17e-05	0.0023933	Omega-6 fatty acid desaturase, chloroplastic
TR84883|c0_g1	83.0855	2.53998	5.0317	6.32e-19	1.66e-16	Aquaporin NIP2-1
TR84893|c0_g1	15.1948	56.0744	-1.8838	8.33e-09	9.21e-07	Protein NRT1/ PTR FAMILY 7.3
TR84906|c1_g1	180.934	51.7277	1.8065	2.05e-13	3.68e-11	Serine/threonine-protein kinase SAPK7
TR84910|c1_g1	7.68892	65.1114	-3.0821	4.9e-15	1.03e-12	Cytochrome P450 71A22
TR84918|c1_g7	88.5446	24.1786	1.8727	1.15e-07	1.06e-05	Glucan endo-1,3-beta-glucosidase 7
TR84920|c2_g10	16.7118	78.841	-2.2381	7.79e-14	1.47e-11	Ocs element-binding factor 1
TR84978|c3_g1	132.85	49.2854	1.4306	4.28e-07	3.63e-05	Probable aldo-keto reductase 1
TR84982|c1_g1	1700.69	822.143	1.0487	5.64e-38	3.51e-35	Oryzain beta chain
TR84982|c1_g3	137.484	60.5199	1.1838	2.55e-05	0.0015364	Low-temperature-induced cysteine proteinase
TR85012|c2_g1	32.3435	66.3833	-1.0373	9.5e-06	0.00063499	Bidirectional sugar transporter SWEET1
TR85031|c1_g2	26.1789	92.9652	-1.8283	2.9e-13	5.12e-11	Zinc finger protein MAGPIE {ECO:0000303|PubMed:17785527}
TR85038|c0_g1	9.09245	29.3368	-1.69	8.68e-05	0.0045559	ATP-dependent DNA helicase 2 subunit KU80
TR85041|c0_g1	59.9846	17.6553	1.7645	3.44e-05	0.0020157	-//-
TR85058|c1_g4	101.909	39.7609	1.3579	2.68e-05	0.0016012	Chloroplastic group IIA intron splicing facilitator CRS1, chloroplastic
TR85078|c0_g4	11.0678	248.471	-4.4886	9.55e-65	1.04e-61	Homeobox-leucine zipper protein HOX32
TR85177|c0_g1	0	32.1835	-6.0082	5.84e-10	7.38e-08	4-coumarate--CoA ligase-like 5
TR85179|c1_g1	382.571	73.7732	2.3746	2.38e-40	1.58e-37	Elongation factor G-1, chloroplastic
TR85182|c3_g1	46.5021	100.782	-1.1159	1.19e-08	1.28e-06	Chitin-inducible gibberellin-responsive protein 2
TR85184|c0_g3	14.7804	97.055	-2.7151	1.12e-19	3.13e-17	Starch synthase 2, chloroplastic/amyloplastic
TR85184|c0_g7	3.07984	20.7458	-2.7519	2.43e-05	0.0014756	Starch synthase 2, chloroplastic/amyloplastic
TR85212|c0_g1	49.0626	116.6	-1.2489	5.33e-11	7.43e-09	Receptor-like serine/threonine-protein kinase ALE2
TR85230|c1_g1	41.1296	202.124	-2.297	8.09e-34	4.32e-31	Protein trichome birefringence
TR85231|c0_g1	220.294	59.6895	1.8839	4.3e-17	1.04e-14	-//-
TR85264|c3_g2	82.258	11.2824	2.8661	2.65e-12	4.18e-10	NADP-dependent alkenal double bond reductase P1
TR85264|c3_g3	187.094	89.4932	1.0639	1.4e-05	0.00089861	2-alkenal reductase (NADP(+)-dependent)
TR85266|c2_g2	54.4937	7.96186	2.7749	2.41e-08	2.51e-06	Probable receptor protein kinase TMK1
TR85280|c1_g6	193.785	62.2842	1.6375	3.46e-12	5.38e-10	Transcription factor GLABRA 3
TR85296|c0_g1	21.114	48.0154	-1.1853	4.49e-05	0.00256	E3 ubiquitin-protein ligase listerin
TR85328|c0_g1	17.9408	52.7046	-1.5547	5.25e-07	4.4e-05	Protein NRT1/ PTR FAMILY 4.3
TR85346|c2_g5	52.1748	12.8953	2.0165	1.5e-05	0.00095542	Cytochrome P450 71A22
TR85373|c3_g1	5.18697	60.1633	-3.5359	2.93e-15	6.27e-13	Tropinone reductase 1
TR85379|c0_g1	126.178	56.2215	1.1663	7.29e-05	0.003948	ATP-dependent zinc metalloprotease FtsH 2 {ECO:0000255|HAMAP-Rule:MF_01458}
TR85382|c10_g1	376.843	152.887	1.3015	1.11e-14	2.22e-12	E3 ubiquitin-protein ligase COP1
TR85382|c6_g1	519.318	160.165	1.6971	5.54e-32	2.74e-29	-//-
TR85406|c3_g1	169.679	43.314	1.9699	1.89e-14	3.73e-12	NAC transcription factor ONAC010
TR85446|c7_g4	0	14.4002	-4.0752	5.98e-05	0.003314	-//-
TR85446|c7_g9	0	22.2737	-4.6049	3.27e-07	2.84e-05	-//-
TR85461|c1_g11	225.916	35.2285	2.681	1.1e-28	4.82e-26	Zeaxanthin epoxidase, chloroplastic
TR85461|c1_g2	57.7847	4.77907	3.5959	3.4e-11	4.81e-09	Zeaxanthin epoxidase, chloroplastic
TR85461|c1_g7	16.2535	0	5.0227	8.53e-05	0.0045089	Zeaxanthin epoxidase, chloroplastic
TR85479|c3_g5	62.5909	20.2817	1.6258	8.58e-05	0.0045274	Polyol transporter 5
TR85481|c0_g1	117.277	47.3066	1.3098	1.43e-05	0.00091941	Zinc finger protein VAR3, chloroplastic
TR85528|c0_g1	10.7675	124.751	-3.5343	6.2e-30	2.78e-27	Putative glutamine amidotransferase YLR126C
TR85528|c0_g3	0	15.6629	-5.0038	1.54e-05	0.00097928	-//-
TR85566|c2_g1	65.4303	17.1219	1.9341	2.82e-06	0.00021163	5-formyltetrahydrofolate cyclo-ligase-like protein COG0212
TR85578|c0_g7	35.7773	2.5009	3.8385	7.99e-08	7.56e-06	Sulfate transporter 3.1
TR85578|c0_g8	213.206	18.8188	3.502	2.94e-36	1.72e-33	Probable sulfate transporter 3.5
TR85594|c0_g1	67.9377	2.39344	4.8271	1.63e-15	3.55e-13	Hexose carrier protein HEX6
TR85617|c2_g1	113.686	27.1582	2.0656	7.23e-11	9.99e-09	Putative pleiotropic drug resistance protein 7
TR85627|c6_g1	0	13.2602	-4.729	7.67e-05	0.0041113	-//-
TR85627|c6_g5	111.357	43.7668	1.3473	1.33e-05	0.00086361	-//-
TR85632|c0_g1	259.654	92.2696	1.4927	1.67e-13	3.03e-11	Putative pleiotropic drug resistance protein 7
TR85667|c0_g2	3.23423	27.953	-3.1115	2.63e-07	2.32e-05	Protein IQ-DOMAIN 32
TR85676|c1_g2	37.489	136.98	-1.8694	3.02e-19	8.15e-17	BTB/POZ and TAZ domain-containing protein 1
TR85681|c2_g2	35.3629	6.10132	2.535	2.3e-05	0.0013989	Probable chlorophyll(ide) b reductase NYC1, chloroplastic
TR85681|c2_g8	206.3	90.6582	1.1862	2.35e-07	2.09e-05	Probable chlorophyll(ide) b reductase NYC1, chloroplastic
TR85690|c2_g11	2.79852	21.0525	-2.9113	1.34e-05	0.00086829	Aldehyde dehydrogenase family 3 member H1
TR85707|c6_g2	2.11567	81.334	-5.2647	5.14e-23	1.72e-20	Oligopeptide transporter 1
TR85781|c3_g1	258.619	76.2692	1.7617	8.74e-18	2.17e-15	Chlorophyll a-b binding protein 8, chloroplastic
TR85781|c3_g23	34.7948	1.86884	4.2187	4.11e-08	4.09e-06	Chlorophyll a-b binding protein 8, chloroplastic
TR85781|c3_g38	40.3314	1.03944	5.278	4.36e-10	5.58e-08	Chlorophyll a-b binding protein 3, chloroplastic
TR85803|c0_g2	1.22046	28.1361	-4.5269	1.03e-08	1.12e-06	Putative BTB/POZ domain-containing protein At3g08660
TR85833|c5_g8	0	20.3594	-6.3821	9.97e-07	8.03e-05	Probable folate-biopterin transporter 9, chloroplastic
TR85841|c0_g1	596.652	184.075	1.6966	1.78e-36	1.06e-33	ABC transporter F family member 5
TR85867|c6_g1	33.1966	119.184	-1.8441	1.01e-16	2.37e-14	Annexin D2
TR85867|c8_g1	123.746	54.2803	1.1889	5.98e-05	0.0033149	Cytochrome c biogenesis protein CCS1, chloroplastic
TR85884|c2_g2	5.55311	24.374	-2.134	4.98e-05	0.0028203	-//-
TR85885|c1_g23	361.413	170.289	1.0857	6.23e-10	7.85e-08	Catalase isozyme 3
TR85935|c0_g4	4.69878	26.704	-2.5067	4.36e-06	0.00031453	Probable polyamine oxidase 5
TR85972|c2_g1	73.1058	4.73804	3.9476	8.48e-15	1.72e-12	Probable inositol transporter 2
TR86011|c5_g4	197.539	67.4726	1.5498	2.58e-11	3.69e-09	ATP-dependent Clp protease proteolytic subunit {ECO:0000255|HAMAP-Rule:MF_00444}
TR86025|c3_g10	12.298	45.8325	-1.8979	1.69e-07	1.53e-05	Allene oxide synthase
TR86025|c3_g4	28.1274	77.9109	-1.4698	3.53e-09	4.11e-07	Allene oxide synthase, chloroplastic
TR86080|c4_g1	104.129	40.5498	1.3606	2.1e-05	0.0012934	-//-
TR86082|c12_g1	530.31	213.021	1.3158	1.82e-20	5.3e-18	Probable V-type proton ATPase subunit H
TR86082|c14_g11	2.2005	22.1535	-3.3316	2.63e-06	0.00019901	26S protease regulatory subunit 8 homolog B
TR86109|c0_g1	4.19412	52.4369	-3.6441	1.03e-13	1.92e-11	UDP-glycosyltransferase 87A2
TR86109|c0_g7	3.73218	58.6232	-3.9734	8.27e-16	1.83e-13	UDP-glycosyltransferase 87A2
TR86119|c2_g1	69.8575	8.1084	3.1069	1.38e-11	2.02e-09	Transcription factor PCF6
TR86134|c1_g12	31.1017	0	5.9589	3.12e-08	3.2e-06	-//-
TR86134|c1_g20	32.6108	5.52934	2.5602	4.25e-05	0.0024346	-//-
TR86134|c1_g24	17.6967	0	4.5788	6.01e-05	0.0033262	-//-
TR86173|c1_g10	44.2333	10.8926	2.0218	6.49e-05	0.0035604	Glutathione synthetase, chloroplastic
TR86218|c4_g1	104.498	26.914	1.957	2.27e-09	2.71e-07	Probable alanine--tRNA ligase, chloroplastic {ECO:0000255|HAMAP-Rule:MF_03134}
TR86235|c1_g2	137.303	19.5871	2.8094	4.4e-19	1.18e-16	Probable serine/threonine-protein kinase At1g54610
TR86249|c0_g1	0	24.8136	-7.6676	2.53e-07	2.24e-05	-//-
TR86249|c0_g12	2.7973	20.84	-2.8973	1.54e-05	0.00097928	-//-
TR86249|c0_g4	6.22436	44.4496	-2.8362	3.91e-10	5.04e-08	-//-
TR86249|c0_g7	14.1592	96.0137	-2.7615	9.53e-20	2.68e-17	Lipase
TR86260|c8_g1	4.89223	25.009	-2.3539	1.6e-05	0.0010098	Mitogen-activated protein kinase 8
TR86260|c8_g12	37.7294	111.783	-1.5669	2.14e-13	3.84e-11	Mitogen-activated protein kinase 10
TR86311|c1_g1	793.797	367.017	1.1129	3.92e-21	1.2e-18	Magnesium-chelatase subunit ChlH, chloroplastic
TR86340|c1_g11	0	19.7337	-5.1672	1.16e-06	9.26e-05	Putative phospholipid-transporting ATPase 4
TR86354|c3_g2	68.7731	22.8598	1.589	5.59e-05	0.0031298	Ferredoxin-3, chloroplastic
TR86384|c0_g1	51.3791	180.222	-1.8105	5.08e-24	1.78e-21	-//-
TR86406|c0_g11	134.688	50.2139	1.4235	4.07e-07	3.48e-05	Scarecrow-like protein 9
TR86478|c4_g2	20.0241	0	5.3237	1.07e-05	0.00070743	Elongation factor Tu, chloroplastic
TR86478|c4_g5	192.47	60.4686	1.6704	1.64e-12	2.66e-10	Elongation factor Tu, chloroplastic
TR86480|c1_g4	305.605	117.718	1.3763	1.65e-13	3e-11	Endoribonuclease Dicer homolog 1
TR86481|c7_g1	145.801	47.5269	1.6172	2.45e-09	2.91e-07	-//-
TR86525|c0_g3	256.214	78.0091	1.7156	6.89e-17	1.64e-14	Probable plastid-lipid-associated protein 14, chloroplastic
TR86525|c0_g8	96.2921	34.2409	1.4917	7.23e-06	0.00049605	Probable plastid-lipid-associated protein 14, chloroplastic
TR86530|c1_g1	34.1119	4.5915	2.8932	5.88e-06	0.00041264	Protein WEAK CHLOROPLAST MOVEMENT UNDER BLUE LIGHT 1
TR86581|c1_g1	3.96651	23.104	-2.5422	1.7e-05	0.0010687	Tetratricopeptide repeat protein 7A
TR86585|c0_g1	130.24	35.8816	1.8599	1.64e-10	2.18e-08	Serine protease SPPA, chloroplastic
TR86634|c1_g2	6.10232	38.49	-2.6571	1.49e-08	1.59e-06	Transcription factor bHLH66
TR86676|c0_g1	39.482	84.6497	-1.1003	2.2e-07	1.96e-05	ABC transporter C family member 10
TR86682|c4_g8	0	15.8211	-4.7403	1.56e-05	0.00098631	-//-
TR86682|c5_g1	121.013	1.56306	6.2746	1.02e-27	4.36e-25	Transcription factor PIF3
TR86698|c1_g4	275.374	61.7332	2.1573	9.04e-26	3.55e-23	Phototropin-2
TR86723|c1_g1	216.286	25.5463	3.0817	2.4e-32	1.2e-29	Trihelix transcription factor GT-2
TR86732|c4_g12	109.897	13.3588	3.0403	5.52e-17	1.32e-14	Uncharacterized protein At3g15000, mitochondrial
TR86735|c4_g19	182.166	72.7147	1.3249	4.42e-08	4.34e-06	RNA polymerase sigma factor sigA
TR86779|c1_g1	19.8325	61.172	-1.625	2.97e-08	3.06e-06	Putative phospholipid-transporting ATPase 5
TR86795|c2_g1	0	50.3966	-6.6553	2.14e-14	4.2e-12	Abscisic acid 8'-hydroxylase 3
TR86808|c4_g5	23.616	2.68652	3.136	7.78e-05	0.0041559	Chaperone protein dnaJ 20, chloroplastic
TR86812|c7_g6	47.1477	8.75902	2.4283	2.1e-06	0.00016176	Phytepsin
TR86814|c2_g4	43.2044	9.52492	2.1814	2.75e-05	0.00164	Histone deacetylase 14
TR86817|c2_g11	2.02292	31.0307	-3.9392	5.09e-09	5.81e-07	-//-
TR86817|c2_g16	0	25.1121	-5.6503	4e-08	3.99e-06	-//-
TR86817|c2_g18	16.4439	45.325	-1.4628	7.08e-06	0.00048771	-//-
TR86817|c2_g23	0	17.4931	-5.1287	4.74e-06	0.00033966	-//-
TR86817|c2_g28	10.9256	66.6461	-2.6088	1.47e-13	2.7e-11	-//-
TR86817|c2_g32	82.0042	9.30951	3.1389	1.75e-13	3.16e-11	-//-
TR86817|c2_g33	24.8688	67.8028	-1.447	4.8e-08	4.7e-06	-//-
TR86817|c2_g36	0	35.0341	-6.1307	1.11e-10	1.51e-08	-//-
TR86822|c0_g1	114.427	41.9605	1.4473	2.06e-06	0.00015918	Homeobox protein BEL1 homolog
TR86832|c1_g10	0	33.0471	-7.0559	1.02e-09	1.26e-07	-//-
TR86832|c1_g13	0	25.4589	-5.6701	3.23e-08	3.3e-06	-//-
TR86832|c1_g7	46.0688	0	6.5257	1.87e-11	2.72e-09	-//-
TR86833|c0_g1	73.2443	10.3065	2.8292	5.82e-11	8.09e-09	Transcription termination factor 3, mitochondrial
TR86851|c0_g1	18.3887	48.6836	-1.4046	5.48e-06	0.00038812	Transcription factor LHW
TR86881|c4_g1	30.8472	1.19086	4.6951	9.68e-08	9.02e-06	Acetate/butyrate--CoA ligase AAE7, peroxisomal
TR86895|c1_g2	67.1145	389.49	-2.5369	1.18e-69	1.43e-66	Linoleate 13S-lipoxygenase 2-1, chloroplastic
TR86914|c1_g1	0	15.6306	-8.0008	5.72e-05	0.0031943	ABC transporter G family member 11
TR86931|c3_g1	26.7892	2.00268	3.7416	4.34e-06	0.00031367	60S ribosomal protein L3
TR86976|c3_g1	28.5161	3.1315	3.1869	1.18e-05	0.00077408	-//-
TR86988|c0_g1	0	46.5866	-6.4064	1.4e-13	2.59e-11	Gibberellin 2-beta-dioxygenase 1
TR87029|c3_g1	5.49208	32.6778	-2.5729	2.71e-07	2.39e-05	-//-
TR87037|c0_g1	63.6069	14.7514	2.1083	7.27e-07	5.99e-05	F-box protein PP2-A13
TR87070|c3_g4	27.6435	58.441	-1.08	2.07e-05	0.0012747	Kinesin-like calmodulin-binding protein homolog
TR87074|c2_g3	40.7025	103.12	-1.3411	1.21e-10	1.63e-08	Isoamylase 3, chloroplastic
TR87078|c1_g5	277.06	121.838	1.1852	2.16e-09	2.58e-07	Clustered mitochondria protein
TR87105|c2_g1	0	18.4637	-4.3342	4.16e-06	0.0003016	Rop guanine nucleotide exchange factor 14
TR87154|c1_g4	1.77028	20.6613	-3.5449	3.66e-06	0.00026777	-//-
TR87160|c0_g4	138.948	62.3726	1.1556	3.8e-05	0.0022041	Two-component response regulator ARR2
TR87162|c1_g3	3.60037	57.3102	-3.9926	1.6e-15	3.49e-13	-//-
TR87166|c0_g1	27.6343	71.6308	-1.3741	5.24e-08	5.09e-06	Chaperone protein ClpB1
TR87235|c2_g10	58.7195	16.6813	1.8156	2.64e-05	0.0015831	Sugar transporter ERD6-like 7
TR87258|c0_g1	71.2744	22.004	1.6956	1.32e-05	0.00085558	Filament-like plant protein 4
TR87259|c1_g1	29.4742	73.3399	-1.3151	8.03e-08	7.59e-06	Homeobox protein knotted-1-like 2
TR87280|c4_g2	48.8985	7.76647	2.6545	2.81e-07	2.46e-05	Probable aquaporin TIP4-1
TR87286|c0_g7	144.748	51.1425	1.5009	3.12e-08	3.2e-06	Uncharacterized protein ycf39
TR87290|c0_g1	16.4152	151.665	-3.2078	7.48e-34	4.08e-31	BAG family molecular chaperone regulator 6
TR87320|c0_g7	0	22.049	-8.4971	3.35e-06	0.00024755	S-linalool synthase
TR87326|c0_g4	17.7577	0	5.1841	3.63e-05	0.0021201	7-deoxyloganetin glucosyltransferase
TR87371|c2_g18	57.7877	15.5046	1.8981	1.48e-05	0.00094327	Aldo-keto reductase family 4 member C9
TR87381|c3_g6	37.6513	0	6.2346	1.15e-09	1.41e-07	Inactive poly [ADP-ribose] polymerase RCD1
TR87421|c0_g1	8.54324	30.9682	-1.8579	2.14e-05	0.0013157	Glutamate receptor 3.3
TR87445|c0_g1	27.2163	60.2268	-1.1459	7.51e-06	0.00051202	Potassium channel AKT2
TR87450|c0_g4	20.9309	63.5967	-1.6033	2.03e-08	2.15e-06	Filament-like plant protein 7
TR87454|c3_g1	180.812	84.6497	1.0949	9.98e-06	0.0006649	Uncharacterized calcium-binding protein At1g02270
TR87478|c1_g4	36.8598	509.089	-3.7878	2.01e-121	4.49e-118	-//-
TR87502|c0_g2	6.12184	29.031	-2.2456	5.55e-06	0.00039224	-//-
TR87515|c1_g2	47.8879	9.66022	2.3095	4.03e-06	0.00029298	BTB/POZ domain-containing protein NPY3
TR87515|c1_g4	61.908	14.4158	2.1025	1.08e-06	8.62e-05	BTB/POZ domain-containing protein NPY2
TR87535|c2_g4	336.809	106.646	1.6591	1.62e-20	4.78e-18	Auxin-repressed 12.5 kDa protein
TR87578|c2_g2	0	16.3213	-5.0287	1.01e-05	0.00067534	5'-nucleotidase SurE {ECO:0000255|HAMAP-Rule:MF_00060}
TR87578|c2_g24	46.319	6.79884	2.7682	2.8e-07	2.45e-05	5'-nucleotidase SurE {ECO:0000255|HAMAP-Rule:MF_00060}
TR87578|c2_g6	140.242	362.55	-1.3703	2.26e-34	1.25e-31	Sodium-coupled neutral amino acid transporter 2
TR87665|c0_g8	1.81239	17.8009	-3.296	2.73e-05	0.0016273	-//-
TR87665|c0_g9	36.1886	83.4774	-1.2059	5.43e-08	5.25e-06	-//-
TR87676|c0_g1	9.27552	41.1281	-2.1486	1.24e-07	1.14e-05	Auxin efflux carrier component 1
TR87704|c12_g1	3.72424	20.4664	-2.4582	6.75e-05	0.0036901	18.0 kDa class II heat shock protein
TR87719|c1_g4	28.1927	0	5.8172	1.4e-07	1.28e-05	Transcription factor TCP13
TR87744|c2_g3	18.0018	46.5993	-1.3722	1.15e-05	0.00075592	E3 ubiquitin-protein ligase RKP
TR87771|c1_g1	129.748	13.628	3.2511	3.54e-21	1.1e-18	Zinc transporter 5
TR87781|c5_g1	646.493	230.892	1.4854	5.22e-31	2.47e-28	Carotenoid 9,10(9',10')-cleavage dioxygenase 1
TR87781|c6_g2	76.8892	182.637	-1.2481	2.22e-16	5.03e-14	Probable serine/threonine-protein kinase WNK5
TR87781|c6_g3	118.527	316.846	-1.4186	1.94e-31	9.28e-29	Probable serine/threonine-protein kinase WNK4
TR87781|c6_g5	0	14.9444	-5.6141	2.27e-05	0.0013847	Probable serine/threonine-protein kinase WNK5
TR87793|c4_g1	213.472	18.1218	3.5583	7.85e-37	4.79e-34	Peroxisomal (S)-2-hydroxy-acid oxidase
TR87794|c3_g2	2.68502	18.4637	-2.7817	6.33e-05	0.0034865	-//-
TR87818|c2_g2	2.84734	19.7268	-2.7925	3.45e-05	0.0020195	-//-
TR87848|c6_g1	65.6408	21.6323	1.6014	7.32e-05	0.0039553	-//-
TR87882|c143_g1	171.056	69.7771	1.2936	2.32e-07	2.06e-05	-//-
TR87917|c8_g15	66.3322	19.001	1.8036	8.95e-06	0.00060061	PsbB mRNA maturation factor Mbb1, chloroplastic
TR87991|c20_g34	5.22785	24.8058	-2.2464	2.67e-05	0.0016	Heat shock protein 81-1
TR88014|c1_g5	14.4009	77.7351	-2.4324	1.09e-14	2.2e-12	ABC transporter C family member 8
TR88079|c0_g1	32.8488	122.979	-1.9045	9.23e-18	2.28e-15	-//-
TR88168|c1_g1	0	26.0875	-5.7053	2.21e-08	2.32e-06	-//-
TR88168|c2_g1	0	106.539	-7.7352	1.78e-26	7.27e-24	LINE-1 reverse transcriptase homolog
TR9398|c0_g1	89.1548	34.192	1.3827	6.29e-05	0.0034727	Pyrophosphate-energized vacuolar membrane proton pump
TR98060|c0_g1	0	28.184	-8.8513	2.72e-07	2.39e-05	Putative DNA-binding protein ESCAROLA
TR98159|c0_g1	67.8504	7.61994	3.1545	1.83e-11	2.66e-09	Protein tas
TR98445|c0_g1	0	27.2559	-5.803	1.1e-08	1.19e-06	18.5 kDa class I heat shock protein
TR98467|c0_g1	95.8674	33.3617	1.5228	4.93e-06	0.00035099	Pheophytinase, chloroplastic
